# Supplementary material for: Diethyl 2-[(4-nitro­phen­yl)(4-phenyl-1,2,3-selenadiazol-5-yl)meth­yl]malonate
Source: Acta Crystallogr Sect E Struct Rep Online. 2008 Mar 20;64(Pt 4):o729. doi: 10.1107/S160053680800706X (PMC2961064; doi:10.1107/S160053680800706X)
Supplement: Supplementary file 1 [file e-64-0o729-sup1.cif]

##############################################################################
###                                                                        ###
###        Electronic paper (Acta Crystallographica Section E)             ###
###                                                                        ###
##############################################################################
#                                                                            #
# This CIF contains the data in a paper accepted for publication in Acta     #
# Crystallographica Section E. It conforms to the requirements of Notes      #
# for Authors for Section E, and has been peer reviewed under the auspices   #
# of the IUCr Commission on Journals.                                        #
#                                                                            #
# Full details of the Crystallographic Information File format               #
# are given in the paper "The Crystallographic Information File (CIF):       #
# a New Standard Archive File for Crystallography" by S. R. Hall, F. H.      #
# Allen and I. D. Brown [Acta Cryst. (1991), A47, 655-685].                  #
#                                                                            #
# The current version of the core CIF dictionary is obtainable from          #
# ftp://ftp.iucr.org/pub/cif_core.dic. The current version number is 2.4.    #
#                                                                            #
# Software is freely available for graphical display of the structure(s) in  #
# this CIF.  For information consult the CIF home page http://www.iucr.org/  #
# cif/home.html                                                              #
#                                                                            #
# This file may be used for bona fide research purposes within the           #
# scientific community so long as proper attribution is given to the journal # 
# article from which it was obtained.                                        #
#                                                                            #
##############################################################################
                                             
data_global
_audit_creation_method     SHELXL97
_journal_date_recd_electronic     2008-02-29
_journal_date_accepted     2008-03-13
_journal_name_full     'Acta Crystallographica, Section E'
_journal_year     2008
_journal_volume     64
_journal_issue      4
_journal_page_first     o729
_journal_page_last     o729
_journal_paper_category     QO
_journal_coeditor_code     IS2278
_publ_contact_author_name     'V.Manivannan'
_publ_contact_author_address
;
Department of Physics
Presidency College
Chennai 600 005
India
;
_publ_contact_author_email     'manivan_1999@yahoo.com'
_publ_contact_author_fax     ?
_publ_contact_author_phone     '04426187785'
_publ_section_title
;
Diethyl 2-[(4-nitrophenyl)(4-phenyl-1,2,3-selenadiazol-5-yl)methyl]malonate
;
loop_
    _publ_author_name
    _publ_author_address
    'A. Marx'
;
Department of Physics
Presidency College
Chennai 600 005
India
;
    'S. Saravanan'
;
Department of Organic Chemistry
School of Chemistry
Madurai Kamarajar University
Madurai 625 021
India
;
    'S. Muthusubramanian'
;
Department of Organic Chemistry
School of Chemistry
Madurai Kamarajar University
Madurai 625 021
India
;
    'V. Manivannan'
;
Department of Physics
Presidency College
Chennai 600 005
India
;
    'Nigam P. Rath'
;
Department of Chemistry and Biochemistry
University of Missouri--St Louis
8001 Natural Bridge Road
St Louis, MO 63121
USA
;
data_I
_audit_creation_method     SHELXL97
_chemical_name_systematic
;
Diethyl 2-[(4-nitrophenyl)(4-phenyl-1,2,3-selenadiazol-5-yl)methyl]malonate
;
_chemical_name_common     ?
_chemical_formula_moiety     'C22 H21 N3 O6 Se'
_chemical_formula_sum     'C22 H21 N3 O6 Se'
_chemical_formula_iupac     'C22 H21 N3 O6 Se'
_chemical_formula_weight     502.38
_chemical_melting_point     ?
_symmetry_cell_setting     Triclinic
_symmetry_space_group_name_H-M     'P -1'
_symmetry_space_group_name_Hall     '-P 1'
loop_
    _symmetry_equiv_pos_as_xyz
    'x, y, z'
    '-x, -y, -z'
_cell_length_a     9.9530(6)
_cell_length_b     10.5220(6)
_cell_length_c     12.2305(7)
_cell_angle_alpha     79.350(3)
_cell_angle_beta     74.632(3)
_cell_angle_gamma     67.632(3)
_cell_volume     1137.05(11)
_cell_formula_units_Z     2
_cell_measurement_reflns_used     8446
_cell_measurement_theta_min     1.7
_cell_measurement_theta_max     26
_cell_measurement_temperature     295(2)
_exptl_crystal_description     block
_exptl_crystal_colour     colourless
_exptl_crystal_size_max     0.23
_exptl_crystal_size_mid     0.17
_exptl_crystal_size_min     0.16
_exptl_crystal_density_diffrn     1.467
_exptl_crystal_density_meas     ?
_exptl_crystal_density_method     'not measured'
_exptl_crystal_F_000     512
_exptl_absorpt_coefficient_mu     1.694
_exptl_absorpt_correction_type     'multi-scan'
_exptl_absorpt_process_details     '(<i>SADABS</i>; Sheldrick, 1996)'
_exptl_absorpt_correction_T_min     0.6967
_exptl_absorpt_correction_T_max     0.7733
_exptl_special_details
;
;
_diffrn_ambient_temperature     295(2)
_diffrn_radiation_type     MoK\a
_diffrn_radiation_wavelength     0.71073
_diffrn_radiation_source     'fine-focus sealed tube'
_diffrn_radiation_monochromator     graphite
_diffrn_measurement_device_type     'Bruker SMART APEX area-detector'
_diffrn_measurement_method     '\w and \f'
_diffrn_detector_area_resol_mean     ?
_diffrn_reflns_number     30194
_diffrn_reflns_av_R_equivalents     0.0283
_diffrn_reflns_av_sigmaI/netI     0.0244
_diffrn_reflns_theta_min     1.73
_diffrn_reflns_theta_max     26.07
_diffrn_reflns_theta_full     26.07
_diffrn_measured_fraction_theta_max     0.996
_diffrn_measured_fraction_theta_full     0.996
_diffrn_reflns_limit_h_min     -12
_diffrn_reflns_limit_h_max     12
_diffrn_reflns_limit_k_min     -12
_diffrn_reflns_limit_k_max     12
_diffrn_reflns_limit_l_min     -15
_diffrn_reflns_limit_l_max     15
_diffrn_standards_number     0
_diffrn_standards_interval_count     ?
_diffrn_standards_interval_time     0
_diffrn_standards_decay_%     0
_refine_special_details
;
 ?
;
_reflns_number_total     4477
_reflns_number_gt     3053
_reflns_threshold_expression     I>2\s(I)
_refine_ls_structure_factor_coef     Fsqd
_refine_ls_matrix_type     full
_refine_ls_R_factor_all     0.0835
_refine_ls_R_factor_gt     0.0535
_refine_ls_wR_factor_gt     0.1434
_refine_ls_wR_factor_ref     0.1614
_refine_ls_goodness_of_fit_ref     1.038
_refine_ls_restrained_S_all     1.038
_refine_ls_number_reflns     4477
_refine_ls_number_parameters     313
_refine_ls_number_restraints     4
_refine_ls_hydrogen_treatment     constr
_refine_ls_weighting_scheme     calc
_refine_ls_weighting_details
         'calc w=1/[\s^2^(Fo^2^)+(0.0776P)^2^+0.9842P] where P=(Fo^2^+2Fc^2^)/3'
_atom_sites_solution_hydrogens     geom
_atom_sites_solution_primary     direct
_atom_sites_solution_secondary     difmap
_refine_ls_shift/su_max     0.000
_refine_ls_shift/su_mean     0.000
_refine_diff_density_max     0.926
_refine_diff_density_min     -0.803
_refine_ls_extinction_method     none
_refine_ls_extinction_coef     ?
loop_
    _atom_type_symbol
    _atom_type_description
    _atom_type_scat_dispersion_real
    _atom_type_scat_dispersion_imag
    _atom_type_scat_source
    'C' 'C' 0.0033 0.0016
                         'International Tables Vol C Tables 4.2.6.8 and 6.1.1.4'
    'H' 'H' 0.0000 0.0000
                         'International Tables Vol C Tables 4.2.6.8 and 6.1.1.4'
    'N' 'N' 0.0061 0.0033
                         'International Tables Vol C Tables 4.2.6.8 and 6.1.1.4'
    'O' 'O' 0.0106 0.0060
                         'International Tables Vol C Tables 4.2.6.8 and 6.1.1.4'
    'Se' 'Se' -0.0929 2.2259
                         'International Tables Vol C Tables 4.2.6.8 and 6.1.1.4'
_computing_data_collection     'APEX2 (Bruker, 2004)'
_computing_cell_refinement     'APEX2 (Bruker, 2004)'
_computing_data_reduction     'APEX2 (Bruker, 2004)'
_computing_structure_solution     'SHELXS97 (Sheldrick, 2008)'
_computing_structure_refinement     'SHELXL97 (Sheldrick, 2008)'
_computing_molecular_graphics     'PLATON (Spek, 2003)'
_computing_publication_material     'SHELXL97 (Sheldrick, 2008)'
loop_
    _atom_site_type_symbol
    _atom_site_label
    _atom_site_fract_x
    _atom_site_fract_y
    _atom_site_fract_z
    _atom_site_U_iso_or_equiv
    _atom_site_adp_type
    _atom_site_calc_flag
    _atom_site_refinement_flags
    _atom_site_occupancy
    _atom_site_disorder_assembly
    _atom_site_disorder_group
    Se Se1 1.00900(5) 0.21345(6) 0.44996(4) 0.0888(3) Uani d . 1 . .
    O O1 1.5749(5) 0.1019(4) -0.0847(4) 0.1160(15) Uani d . 1 . .
    O O2 1.6666(5) 0.0959(5) 0.0564(5) 0.1327(17) Uani d . 1 . .
    O O4 0.7916(3) 0.6035(4) 0.4808(2) 0.0859(10) Uani d . 1 . .
    O O6 1.0425(4) 0.6499(3) 0.1149(2) 0.0859(10) Uani d . 1 . .
    N N1 0.8397(5) 0.1628(5) 0.5006(4) 0.0939(13) Uani d . 1 . .
    N N2 0.7447(4) 0.2286(4) 0.4410(3) 0.0753(10) Uani d . 1 . .
    N N3 1.5628(6) 0.1283(4) 0.0109(5) 0.0929(14) Uani d . 1 . .
    C C1 0.7808(4) 0.3215(4) 0.3527(3) 0.0558(9) Uani d . 1 . .
    C C2 0.9155(4) 0.3332(4) 0.3410(3) 0.0521(8) Uani d . 1 . .
    C C3 0.6670(4) 0.4007(4) 0.2854(3) 0.0542(9) Uani d . 1 . .
    C C4 0.5213(5) 0.4674(5) 0.3410(4) 0.0686(11) Uani d . 1 . .
    H H4 0.4952 0.4563 0.4201 0.082 Uiso calc R 1 . .
    C C5 0.4156(5) 0.5494(5) 0.2804(5) 0.0807(13) Uani d . 1 . .
    H H5 0.3193 0.5953 0.3187 0.097 Uiso calc R 1 . .
    C C6 0.4514(6) 0.5637(5) 0.1641(5) 0.0837(14) Uani d . 1 . .
    H H6 0.3801 0.6198 0.1231 0.100 Uiso calc R 1 . .
    C C7 0.5930(6) 0.4949(5) 0.1085(4) 0.0796(13) Uani d . 1 . .
    H H7 0.6168 0.5031 0.0293 0.095 Uiso calc R 1 . .
    C C8 0.7013(5) 0.4133(5) 0.1679(3) 0.0640(10) Uani d . 1 . .
    H H8 0.7970 0.3671 0.1288 0.077 Uiso calc R 1 . .
    C C9 0.9818(4) 0.4288(4) 0.2556(3) 0.0495(8) Uani d . 1 . .
    H H9 0.9199 0.4661 0.1987 0.059 Uiso calc R 1 . .
    C C10 1.1371(4) 0.3504(4) 0.1923(3) 0.0509(8) Uani d . 1 . .
    C C11 1.1559(5) 0.3109(4) 0.0853(3) 0.0627(10) Uani d . 1 . .
    H H11 1.0739 0.3346 0.0529 0.075 Uiso calc R 1 . .
    C C12 1.2940(5) 0.2375(5) 0.0274(4) 0.0738(12) Uani d . 1 . .
    H H12 1.3063 0.2109 -0.0441 0.089 Uiso calc R 1 . .
    C C13 1.4136(5) 0.2034(4) 0.0754(4) 0.0696(12) Uani d . 1 . .
    C C14 1.4005(5) 0.2414(4) 0.1802(4) 0.0677(11) Uani d . 1 . .
    H H14 1.4837 0.2182 0.2110 0.081 Uiso calc R 1 . .
    C C15 1.2595(4) 0.3154(4) 0.2393(3) 0.0592(9) Uani d . 1 . .
    H H15 1.2477 0.3413 0.3109 0.071 Uiso calc R 1 . .
    C C16 0.9754(4) 0.5531(4) 0.3084(3) 0.0529(9) Uani d . 1 . .
    H H16 1.0474 0.5205 0.3577 0.064 Uiso calc R 1 . .
    C C17 0.8230(4) 0.6224(4) 0.3794(3) 0.0574(9) Uani d . 1 . .
    O O3 0.7304(3) 0.7037(3) 0.3154(3) 0.0766(8) Uani d . 1 A .
    C C18 0.5803(5) 0.7789(5) 0.3722(6) 0.110(2) Uani d D 1 . .
    H H18A 0.5602 0.7413 0.4510 0.132 Uiso calc PR 0.62(3) A 1
    H H18B 0.5088 0.7732 0.3345 0.132 Uiso calc PR 0.62(3) A 1
    H H18C 0.5834 0.7912 0.4481 0.132 Uiso calc PR 0.38(3) A 2
    H H18D 0.5213 0.7210 0.3811 0.132 Uiso calc PR 0.38(3) A 2
    C C19 0.571(2) 0.9256(10) 0.366(2) 0.150(8) Uani d PD 0.62(3) A 1
    H H19A 0.6297 0.9317 0.4139 0.226 Uiso calc PR 0.62(3) A 1
    H H19B 0.4690 0.9830 0.3907 0.226 Uiso calc PR 0.62(3) A 1
    H H19C 0.6074 0.9561 0.2886 0.226 Uiso calc PR 0.62(3) A 1
    C C19A 0.500(3) 0.917(2) 0.318(2) 0.140(12) Uani d PD 0.38(3) A 2
    H H19D 0.5704 0.9573 0.2711 0.209 Uiso calc PR 0.38(3) A 2
    H H19E 0.4360 0.9769 0.3760 0.209 Uiso calc PR 0.38(3) A 2
    H H19F 0.4407 0.9071 0.2717 0.209 Uiso calc PR 0.38(3) A 2
    C C20 1.0180(4) 0.6576(4) 0.2149(3) 0.0580(10) Uani d . 1 . .
    O O5 1.0258(4) 0.7581(3) 0.2602(3) 0.0796(9) Uani d . 1 B .
    C C21 1.0583(9) 0.8667(6) 0.1809(6) 0.131(3) Uani d D 1 . .
    H H21A 1.0011 0.8895 0.1224 0.157 Uiso calc PR 0.48(3) B 1
    H H21B 1.1629 0.8346 0.1442 0.157 Uiso calc PR 0.48(3) B 1
    H H21C 1.0677 0.8480 0.1040 0.157 Uiso calc PR 0.52(3) B 2
    H H21D 1.1521 0.8705 0.1864 0.157 Uiso calc PR 0.52(3) B 2
    C C22 1.022(4) 0.9937(15) 0.2377(14) 0.109(8) Uani d PD 0.48(3) B 1
    H H22A 0.9262 1.0138 0.2880 0.164 Uiso calc PR 0.48(3) B 1
    H H22B 1.0221 1.0702 0.1810 0.164 Uiso calc PR 0.48(3) B 1
    H H22C 1.0961 0.9786 0.2806 0.164 Uiso calc PR 0.48(3) B 1
    C C22A 0.937(2) 1.0027(12) 0.205(2) 0.152(8) Uani d PD 0.52(3) B 2
    H H22D 0.8533 1.0101 0.1765 0.228 Uiso calc PR 0.52(3) B 2
    H H22E 0.9727 1.0763 0.1694 0.228 Uiso calc PR 0.52(3) B 2
    H H22F 0.9072 1.0087 0.2862 0.228 Uiso calc PR 0.52(3) B 2
loop_
    _atom_site_aniso_label
    _atom_site_aniso_U_11
    _atom_site_aniso_U_22
    _atom_site_aniso_U_33
    _atom_site_aniso_U_12
    _atom_site_aniso_U_13
    _atom_site_aniso_U_23
    Se1 0.0812(4) 0.1012(4) 0.0863(4) -0.0446(3) -0.0377(3) 0.0424(3)
    O1 0.116(3) 0.095(3) 0.110(3) -0.042(2) 0.047(3) -0.035(2)
    O2 0.067(2) 0.126(4) 0.170(5) -0.014(2) 0.018(3) -0.035(3)
    O4 0.0721(19) 0.109(2) 0.0520(17) -0.0186(18) 0.0079(14) -0.0072(16)
    O6 0.125(3) 0.082(2) 0.0519(18) -0.051(2) -0.0073(17) 0.0087(14)
    N1 0.091(3) 0.103(3) 0.085(3) -0.051(2) -0.023(2) 0.041(2)
    N2 0.070(2) 0.082(2) 0.070(2) -0.039(2) -0.0106(18) 0.0203(19)
    N3 0.076(3) 0.067(3) 0.115(4) -0.029(2) 0.025(3) -0.014(3)
    C1 0.059(2) 0.060(2) 0.049(2) -0.0287(18) -0.0026(16) -0.0018(16)
    C2 0.056(2) 0.054(2) 0.0456(19) -0.0232(17) -0.0087(16) 0.0014(15)
    C3 0.054(2) 0.058(2) 0.055(2) -0.0286(18) -0.0118(17) 0.0014(17)
    C4 0.061(3) 0.082(3) 0.066(3) -0.033(2) -0.004(2) -0.011(2)
    C5 0.055(3) 0.082(3) 0.109(4) -0.022(2) -0.021(3) -0.018(3)
    C6 0.080(3) 0.076(3) 0.108(4) -0.035(3) -0.047(3) 0.015(3)
    C7 0.087(3) 0.100(3) 0.068(3) -0.052(3) -0.032(2) 0.017(2)
    C8 0.060(2) 0.080(3) 0.059(2) -0.037(2) -0.0125(19) 0.002(2)
    C9 0.0473(19) 0.054(2) 0.0480(19) -0.0215(16) -0.0091(15) 0.0014(15)
    C10 0.052(2) 0.0492(19) 0.049(2) -0.0221(17) -0.0031(16) -0.0016(15)
    C11 0.065(2) 0.071(3) 0.053(2) -0.030(2) -0.0024(19) -0.0099(19)
    C12 0.083(3) 0.077(3) 0.061(2) -0.038(3) 0.010(2) -0.018(2)
    C13 0.064(3) 0.051(2) 0.080(3) -0.025(2) 0.020(2) -0.016(2)
    C14 0.053(2) 0.057(2) 0.087(3) -0.0197(19) -0.009(2) 0.000(2)
    C15 0.054(2) 0.057(2) 0.061(2) -0.0173(18) -0.0054(18) -0.0079(18)
    C16 0.052(2) 0.051(2) 0.051(2) -0.0203(17) -0.0052(16) 0.0026(16)
    C17 0.054(2) 0.052(2) 0.061(2) -0.0203(18) -0.0008(18) -0.0071(18)
    O3 0.0510(16) 0.0754(19) 0.0778(19) -0.0092(14) -0.0015(14) 0.0076(15)
    C18 0.054(3) 0.088(4) 0.148(5) -0.004(3) 0.004(3) 0.003(4)
    C19 0.089(11) 0.096(9) 0.207(18) 0.014(7) 0.010(11) -0.036(9)
    C19A 0.083(14) 0.159(19) 0.119(16) -0.017(14) -0.001(11) 0.041(13)
    C20 0.050(2) 0.053(2) 0.060(2) -0.0169(17) -0.0017(17) 0.0025(18)
    O5 0.096(2) 0.0653(18) 0.0764(19) -0.0450(17) 0.0138(16) -0.0137(15)
    C21 0.165(6) 0.074(4) 0.132(5) -0.070(4) 0.049(5) -0.015(3)
    C22 0.134(18) 0.069(8) 0.116(11) -0.042(9) -0.006(10) 0.000(7)
    C22A 0.168(17) 0.117(12) 0.181(18) -0.080(13) -0.056(15) 0.053(11)
_geom_special_details
;
;
loop_
    _geom_bond_atom_site_label_1
    _geom_bond_atom_site_label_2
    _geom_bond_site_symmetry_2
    _geom_bond_distance
    _geom_bond_publ_flag
    Se1 C2 . 1.836(4) ?
    Se1 N1 . 1.875(4) ?
    O1 N3 . 1.216(6) ?
    O2 N3 . 1.208(7) ?
    O4 C17 . 1.195(5) ?
    O6 C20 . 1.195(5) ?
    N1 N2 . 1.260(5) ?
    N2 C1 . 1.386(5) ?
    N3 C13 . 1.472(6) ?
    C1 C2 . 1.361(5) ?
    C1 C3 . 1.476(5) ?
    C2 C9 . 1.514(5) ?
    C3 C8 . 1.379(5) ?
    C3 C4 . 1.392(5) ?
    C4 C5 . 1.374(6) ?
    C4 H4 . 0.9300 ?
    C5 C6 . 1.366(7) ?
    C5 H5 . 0.9300 ?
    C6 C7 . 1.368(7) ?
    C6 H6 . 0.9300 ?
    C7 C8 . 1.380(6) ?
    C7 H7 . 0.9300 ?
    C8 H8 . 0.9300 ?
    C9 C10 . 1.517(5) ?
    C9 C16 . 1.535(5) ?
    C9 H9 . 0.9800 ?
    C10 C15 . 1.378(5) ?
    C10 C11 . 1.391(5) ?
    C11 C12 . 1.366(6) ?
    C11 H11 . 0.9300 ?
    C12 C13 . 1.363(7) ?
    C12 H12 . 0.9300 ?
    C13 C14 . 1.371(6) ?
    C14 C15 . 1.392(5) ?
    C14 H14 . 0.9300 ?
    C15 H15 . 0.9300 ?
    C16 C17 . 1.510(5) ?
    C16 C20 . 1.525(5) ?
    C16 H16 . 0.9800 ?
    C17 O3 . 1.315(5) ?
    O3 C18 . 1.447(5) ?
    C18 C19 . 1.4991(10) ?
    C18 C19A . 1.4992(10) ?
    C18 H18A . 0.9700 ?
    C18 H18B . 0.9700 ?
    C18 H18C . 0.9700 ?
    C18 H18D . 0.9700 ?
    C19 H19A . 0.9600 ?
    C19 H19B . 0.9600 ?
    C19 H19C . 0.9600 ?
    C19A H19D . 0.9600 ?
    C19A H19E . 0.9600 ?
    C19A H19F . 0.9600 ?
    C20 O5 . 1.316(5) ?
    O5 C21 . 1.434(6) ?
    C21 C22 . 1.4989(10) ?
    C21 C22A . 1.4990(10) ?
    C21 H21A . 0.9700 ?
    C21 H21B . 0.9700 ?
    C21 H21C . 0.9700 ?
    C21 H21D . 0.9700 ?
    C22 H22A . 0.9600 ?
    C22 H22B . 0.9600 ?
    C22 H22C . 0.9600 ?
    C22A H22D . 0.9600 ?
    C22A H22E . 0.9600 ?
    C22A H22F . 0.9600 ?
loop_
    _geom_angle_atom_site_label_1
    _geom_angle_atom_site_label_2
    _geom_angle_atom_site_label_3
    _geom_angle_site_symmetry_1
    _geom_angle_site_symmetry_3
    _geom_angle
    _geom_angle_publ_flag
    C2 Se1 N1 . . 87.20(17) ?
    N2 N1 Se1 . . 110.9(3) ?
    N1 N2 C1 . . 117.2(4) ?
    O2 N3 O1 . . 123.6(5) ?
    O2 N3 C13 . . 117.9(6) ?
    O1 N3 C13 . . 118.5(6) ?
    C2 C1 N2 . . 115.9(4) ?
    C2 C1 C3 . . 127.3(3) ?
    N2 C1 C3 . . 116.7(3) ?
    C1 C2 C9 . . 127.6(3) ?
    C1 C2 Se1 . . 108.8(3) ?
    C9 C2 Se1 . . 123.7(3) ?
    C8 C3 C4 . . 118.5(4) ?
    C8 C3 C1 . . 121.9(3) ?
    C4 C3 C1 . . 119.6(3) ?
    C5 C4 C3 . . 120.7(4) ?
    C5 C4 H4 . . 119.6 ?
    C3 C4 H4 . . 119.6 ?
    C6 C5 C4 . . 120.2(4) ?
    C6 C5 H5 . . 119.9 ?
    C4 C5 H5 . . 119.9 ?
    C5 C6 C7 . . 119.5(5) ?
    C5 C6 H6 . . 120.3 ?
    C7 C6 H6 . . 120.3 ?
    C6 C7 C8 . . 121.1(4) ?
    C6 C7 H7 . . 119.4 ?
    C8 C7 H7 . . 119.4 ?
    C3 C8 C7 . . 119.8(4) ?
    C3 C8 H8 . . 120.1 ?
    C7 C8 H8 . . 120.1 ?
    C2 C9 C10 . . 111.3(3) ?
    C2 C9 C16 . . 112.8(3) ?
    C10 C9 C16 . . 112.6(3) ?
    C2 C9 H9 . . 106.5 ?
    C10 C9 H9 . . 106.5 ?
    C16 C9 H9 . . 106.5 ?
    C15 C10 C11 . . 119.3(3) ?
    C15 C10 C9 . . 121.5(3) ?
    C11 C10 C9 . . 119.1(3) ?
    C12 C11 C10 . . 120.4(4) ?
    C12 C11 H11 . . 119.8 ?
    C10 C11 H11 . . 119.8 ?
    C13 C12 C11 . . 119.4(4) ?
    C13 C12 H12 . . 120.3 ?
    C11 C12 H12 . . 120.3 ?
    C12 C13 C14 . . 122.2(4) ?
    C12 C13 N3 . . 119.1(5) ?
    C14 C13 N3 . . 118.7(5) ?
    C13 C14 C15 . . 118.3(4) ?
    C13 C14 H14 . . 120.9 ?
    C15 C14 H14 . . 120.9 ?
    C10 C15 C14 . . 120.4(4) ?
    C10 C15 H15 . . 119.8 ?
    C14 C15 H15 . . 119.8 ?
    C17 C16 C20 . . 109.6(3) ?
    C17 C16 C9 . . 111.8(3) ?
    C20 C16 C9 . . 110.1(3) ?
    C17 C16 H16 . . 108.4 ?
    C20 C16 H16 . . 108.4 ?
    C9 C16 H16 . . 108.4 ?
    O4 C17 O3 . . 124.9(4) ?
    O4 C17 C16 . . 123.6(4) ?
    O3 C17 C16 . . 111.5(3) ?
    C17 O3 C18 . . 117.6(4) ?
    O3 C18 C19 . . 106.1(6) ?
    O3 C18 C19A . . 118.2(9) ?
    O3 C18 H18A . . 110.5 ?
    C19 C18 H18A . . 110.5 ?
    O3 C18 H18B . . 110.5 ?
    C19 C18 H18B . . 110.5 ?
    H18A C18 H18B . . 108.7 ?
    O3 C18 H18C . . 107.7 ?
    C19A C18 H18C . . 107.7 ?
    O3 C18 H18D . . 107.7 ?
    C19A C18 H18D . . 107.7 ?
    H18C C18 H18D . . 107.1 ?
    C18 C19 H19A . . 109.5 ?
    C18 C19 H19B . . 109.5 ?
    C18 C19 H19C . . 109.5 ?
    C18 C19A H19D . . 109.5 ?
    C18 C19A H19E . . 109.5 ?
    H19D C19A H19E . . 109.5 ?
    C18 C19A H19F . . 109.5 ?
    H19D C19A H19F . . 109.5 ?
    H19E C19A H19F . . 109.5 ?
    O6 C20 O5 . . 124.2(4) ?
    O6 C20 C16 . . 125.6(4) ?
    O5 C20 C16 . . 110.2(3) ?
    C20 O5 C21 . . 115.6(4) ?
    O5 C21 C22 . . 112.0(7) ?
    O5 C21 C22A . . 110.3(8) ?
    O5 C21 H21A . . 109.2 ?
    C22 C21 H21A . . 109.2 ?
    O5 C21 H21B . . 109.2 ?
    C22 C21 H21B . . 109.2 ?
    H21A C21 H21B . . 107.9 ?
    O5 C21 H21C . . 109.6 ?
    C22A C21 H21C . . 109.6 ?
    O5 C21 H21D . . 109.6 ?
    C22A C21 H21D . . 109.6 ?
    H21C C21 H21D . . 108.1 ?
    C21 C22 H22A . . 109.5 ?
    C21 C22 H22B . . 109.5 ?
    C21 C22 H22C . . 109.5 ?
    C21 C22A H22D . . 109.5 ?
    C21 C22A H22E . . 109.5 ?
    H22D C22A H22E . . 109.5 ?
    C21 C22A H22F . . 109.5 ?
    H22D C22A H22F . . 109.5 ?
    H22E C22A H22F . . 109.5 ?
loop_
    _geom_torsion_atom_site_label_1
    _geom_torsion_atom_site_label_2
    _geom_torsion_atom_site_label_3
    _geom_torsion_atom_site_label_4
    _geom_torsion_site_symmetry_1
    _geom_torsion_site_symmetry_2
    _geom_torsion_site_symmetry_3
    _geom_torsion_site_symmetry_4
    _geom_torsion
    _geom_torsion_publ_flag
    C2 Se1 N1 N2 . . . . 0.3(4) ?
    Se1 N1 N2 C1 . . . . 0.3(6) ?
    N1 N2 C1 C2 . . . . -1.0(6) ?
    N1 N2 C1 C3 . . . . -178.4(4) ?
    N2 C1 C2 C9 . . . . -177.9(4) ?
    C3 C1 C2 C9 . . . . -0.8(6) ?
    N2 C1 C2 Se1 . . . . 1.1(4) ?
    C3 C1 C2 Se1 . . . . 178.2(3) ?
    N1 Se1 C2 C1 . . . . -0.8(3) ?
    N1 Se1 C2 C9 . . . . 178.3(3) ?
    C2 C1 C3 C8 . . . . 50.7(6) ?
    N2 C1 C3 C8 . . . . -132.2(4) ?
    C2 C1 C3 C4 . . . . -127.9(4) ?
    N2 C1 C3 C4 . . . . 49.2(5) ?
    C8 C3 C4 C5 . . . . -3.1(6) ?
    C1 C3 C4 C5 . . . . 175.6(4) ?
    C3 C4 C5 C6 . . . . 1.7(7) ?
    C4 C5 C6 C7 . . . . 0.5(7) ?
    C5 C6 C7 C8 . . . . -1.3(7) ?
    C4 C3 C8 C7 . . . . 2.3(6) ?
    C1 C3 C8 C7 . . . . -176.4(4) ?
    C6 C7 C8 C3 . . . . -0.1(7) ?
    C1 C2 C9 C10 . . . . -128.4(4) ?
    Se1 C2 C9 C10 . . . . 52.8(4) ?
    C1 C2 C9 C16 . . . . 103.8(4) ?
    Se1 C2 C9 C16 . . . . -75.0(4) ?
    C2 C9 C10 C15 . . . . -81.3(4) ?
    C16 C9 C10 C15 . . . . 46.6(4) ?
    C2 C9 C10 C11 . . . . 97.5(4) ?
    C16 C9 C10 C11 . . . . -134.6(3) ?
    C15 C10 C11 C12 . . . . 0.3(6) ?
    C9 C10 C11 C12 . . . . -178.5(4) ?
    C10 C11 C12 C13 . . . . -0.2(6) ?
    C11 C12 C13 C14 . . . . -0.5(6) ?
    C11 C12 C13 N3 . . . . -178.0(4) ?
    O2 N3 C13 C12 . . . . -178.0(5) ?
    O1 N3 C13 C12 . . . . 1.8(6) ?
    O2 N3 C13 C14 . . . . 4.4(6) ?
    O1 N3 C13 C14 . . . . -175.8(4) ?
    C12 C13 C14 C15 . . . . 0.9(6) ?
    N3 C13 C14 C15 . . . . 178.4(4) ?
    C11 C10 C15 C14 . . . . 0.1(5) ?
    C9 C10 C15 C14 . . . . 178.9(3) ?
    C13 C14 C15 C10 . . . . -0.7(6) ?
    C2 C9 C16 C17 . . . . -48.0(4) ?
    C10 C9 C16 C17 . . . . -175.1(3) ?
    C2 C9 C16 C20 . . . . -170.0(3) ?
    C10 C9 C16 C20 . . . . 62.9(4) ?
    C20 C16 C17 O4 . . . . -138.2(4) ?
    C9 C16 C17 O4 . . . . 99.5(5) ?
    C20 C16 C17 O3 . . . . 42.6(4) ?
    C9 C16 C17 O3 . . . . -79.7(4) ?
    O4 C17 O3 C18 . . . . 1.7(6) ?
    C16 C17 O3 C18 . . . . -179.0(4) ?
    C17 O3 C18 C19 . . . . 105.5(15) ?
    C17 O3 C18 C19A . . . . 149(2) ?
    C17 C16 C20 O6 . . . . -118.3(4) ?
    C9 C16 C20 O6 . . . . 5.1(6) ?
    C17 C16 C20 O5 . . . . 62.4(4) ?
    C9 C16 C20 O5 . . . . -174.3(3) ?
    O6 C20 O5 C21 . . . . 3.5(7) ?
    C16 C20 O5 C21 . . . . -177.2(5) ?
    C20 O5 C21 C22 . . . . 163.5(15) ?
    C20 O5 C21 C22A . . . . 121.8(17) ?
loop_
    _geom_hbond_atom_site_label_D
    _geom_hbond_atom_site_label_H
    _geom_hbond_atom_site_label_A
    _geom_hbond_site_symmetry_A
    _geom_hbond_distance_DH
    _geom_hbond_distance_HA
    _geom_hbond_distance_DA
    _geom_hbond_angle_DHA
    _geom_hbond_publ_flag
    C22A H22D O2 1_465 0.96 2.47 3.38(4) 159 Y
    C11 H11 O6 2_765 0.93 2.56 3.410(6) 152 Y
    C18 H18A O4 . 0.97 2.29 2.686(7) 103 Y
    C21 H21C O6 . 0.97 2.17 2.627(6) 107 Y
