# Supplementary material for: Diethyl 2-[(4-nitro­phen­yl)(4-phenyl-1,2,3-selenadiazol-5-yl)meth­yl]malonate
Source: Acta Crystallogr Sect E Struct Rep Online. 2008 Mar 20;64(Pt 4):o729. doi: 10.1107/S160053680800706X (PMC2961064; doi:10.1107/S160053680800706X)
Supplement: Supplementary file 2 [file e-64-0o729-Isup2.hkl]

#
# h,k,l, Fc-squared, Fo-squared, sigma(Fo-squared) and status flag
#
data_I
_shelx_title ' vm506/rt/SE72 in P-1'
_shelx_refln_list_code          4
_shelx_F_calc_maximum      132.66
_exptl_crystal_F_000       512.00
_reflns_d_resolution_high  0.8085
 
loop_
 _symmetry_equiv_pos_as_xyz
 'x, y, z'
 '-x, -y, -z'
 
_cell_length_a     9.9530
_cell_length_b    10.5220
_cell_length_c    12.2305
_cell_angle_alpha  79.350
_cell_angle_beta   74.632
_cell_angle_gamma  67.632
 
_shelx_F_squared_multiplier     1.000
 
loop_
 _refln_index_h
 _refln_index_k
 _refln_index_l
 _refln_F_squared_calc
 _refln_F_squared_meas
 _refln_F_squared_sigma
 _refln_observed_status
   1   0   0     3458.14     3635.03     16.37 o
   2   0   0     9344.06     9647.36     46.71 o
   3   0   0     4599.77     5096.67     27.39 o
   4   0   0     3547.75     3703.01     21.73 o
   5   0   0     2536.57     2431.40     15.74 o
   6   0   0      232.64      250.01      4.13 o
   7   0   0      954.19      845.13      9.41 o
   8   0   0       46.02       53.20      3.23 o
   9   0   0       37.91       40.28      4.58 o
  10   0   0       22.70       16.33      4.48 o
  11   0   0        0.84        0.27      6.61 o
 -10   1   0        1.74        4.50      5.19 o
  -9   1   0        6.03       11.72      4.93 o
  -8   1   0      126.51      108.95      4.85 o
  -7   1   0       10.12        9.59      2.10 o
  -6   1   0        4.55        3.88      1.53 o
  -5   1   0        2.22        4.95      1.31 o
  -4   1   0      550.65      629.70      5.48 o
  -3   1   0       20.43       12.67      1.02 o
  -2   1   0       99.63      178.40      2.24 o
  -1   1   0        7.41       22.90      0.75 o
   0   1   0     3044.33     3136.01     14.82 o
   1   1   0      424.77      394.00      3.03 o
   2   1   0      956.36     1044.73      5.72 o
   3   1   0      662.81      597.90      3.85 o
   4   1   0       29.12       32.14      1.16 o
   5   1   0        5.63        3.30      1.15 o
   6   1   0        3.26        1.05      1.42 o
   7   1   0       57.07       64.43      2.81 o
   8   1   0      179.81      181.63      6.11 o
   9   1   0        0.11        0.51      2.47 o
  10   1   0        1.04       -3.90      3.90 o
  11   1   0        0.60        1.93      4.51 o
 -10   2   0        1.32        0.35      5.81 o
  -9   2   0        2.95        9.45      5.28 o
  -8   2   0       67.96       62.84      5.34 o
  -7   2   0      132.36      119.46      4.07 o
  -6   2   0        8.55        9.81      1.85 o
  -5   2   0       50.39       45.03      1.93 o
  -4   2   0      122.53       91.42      2.35 o
  -3   2   0      218.96      132.24      2.28 o
  -2   2   0      566.37      530.81      4.21 o
  -1   2   0     9663.96     9154.87     44.03 o
   0   2   0     6274.44     6452.57     29.19 o
   1   2   0     1816.66     1865.69     11.20 o
   2   2   0      978.53     1208.74      9.41 o
   3   2   0     4288.60     4542.23     29.53 o
   4   2   0     5648.50     5825.75     29.64 o
   5   2   0     2099.39     2133.59     14.62 o
   6   2   0      351.57      332.36      4.29 o
   7   2   0      769.72      798.04      7.84 o
   8   2   0      232.13      218.44      5.25 o
   9   2   0        2.85        3.22      2.33 o
  10   2   0       61.86       59.48      4.15 o
  11   2   0       55.27       64.08      5.34 o
  -9   3   0        2.34       -1.23      6.07 o
  -8   3   0       22.04       28.03      5.54 o
  -7   3   0       79.60       91.65      5.76 o
  -6   3   0        1.82        2.80      1.91 o
  -5   3   0      438.69      429.04      5.85 o
  -4   3   0      148.76      150.69      3.01 o
  -3   3   0     1814.43     1690.00     10.49 o
  -2   3   0       16.56       20.40      1.11 o
  -1   3   0      103.29       73.13      1.45 o
   0   3   0      361.14      380.63      2.79 o
   1   3   0     6293.14     7224.57     40.90 o
   2   3   0    17598.16    19139.81    127.05 o
   3   3   0      417.12      482.70      4.47 o
   4   3   0        2.34       12.56      1.06 o
   5   3   0      247.27      271.19      3.53 o
   6   3   0      510.81      461.47      6.25 o
   7   3   0       97.47       85.62      2.45 o
   8   3   0       27.63       28.39      2.01 o
   9   3   0       50.77       48.87      2.74 o
  10   3   0        0.56        3.72      2.27 o
  11   3   0        0.83       -2.57      3.05 o
  -9   4   0        0.13        0.75      6.54 o
  -8   4   0       31.08       29.88      7.22 o
  -7   4   0        8.97       18.73      4.97 o
  -6   4   0      188.07      168.42      8.73 o
  -5   4   0       27.14       32.97      2.50 o
  -4   4   0      108.60      116.15      3.21 o
  -3   4   0       87.13       66.29      2.04 o
  -2   4   0      411.91      375.89      4.01 o
  -1   4   0      358.97      335.67      3.70 o
   0   4   0       29.32        6.40      0.85 o
   1   4   0      112.77      111.35      1.72 o
   2   4   0     1499.64     1314.59      9.80 o
   3   4   0     3265.37     3439.39     23.44 o
   4   4   0     1928.41     1986.35     14.18 o
   5   4   0      780.47      877.46      7.20 o
   6   4   0      753.83      785.69     10.46 o
   7   4   0      465.52      450.73      6.44 o
   8   4   0      239.79      252.89      5.19 o
   9   4   0        7.32       11.37      2.77 o
  10   4   0      182.74      185.42      8.45 o
  11   4   0       34.52       39.38      5.31 o
  -8   5   0        1.04       -6.02      6.02 o
  -7   5   0       11.57        5.54      5.47 o
  -6   5   0      139.51      138.82      7.37 o
  -5   5   0      261.54      258.39      7.17 o
  -4   5   0      152.79      167.42      3.91 o
  -3   5   0      611.32      650.97      6.98 o
  -2   5   0      283.15      307.66      3.94 o
  -1   5   0      999.93      990.04      7.16 o
   0   5   0      591.06      537.94      4.62 o
   1   5   0     1320.48     1301.77      8.51 o
   2   5   0      652.15      553.32      5.35 o
   3   5   0      423.28      509.98      4.72 o
   4   5   0      352.03      303.60      3.66 o
   5   5   0      479.31      491.50      4.78 o
   6   5   0      335.32      368.35      3.90 o
   7   5   0      178.16      156.61      4.03 o
   8   5   0       20.12       19.96      2.54 o
   9   5   0      160.18      160.48      4.58 o
  10   5   0       33.59       37.29      4.21 o
  11   5   0        1.05        6.79      4.33 o
  -7   6   0        0.01        3.47      6.15 o
  -6   6   0        0.54       -3.38      4.63 o
  -5   6   0        2.22       -1.46      4.16 o
  -4   6   0      164.40      159.63      5.36 o
  -3   6   0       16.51       14.96      2.35 o
  -2   6   0       66.87       60.00      2.44 o
  -1   6   0      380.16      388.76      4.43 o
   0   6   0       77.38       76.84      2.23 o
   1   6   0       68.02       76.21      2.00 o
   2   6   0       21.15       14.31      1.33 o
   3   6   0     2657.40     2680.84     18.06 o
   4   6   0       81.93       88.73      2.78 o
   5   6   0      197.46      181.81      4.37 o
   6   6   0      132.22      124.49      2.69 o
   7   6   0      247.84      214.43      4.29 o
   8   6   0        7.02        7.79      2.19 o
   9   6   0        5.30        8.97      2.56 o
  10   6   0       83.55       85.35      5.07 o
  11   6   0       15.77       23.05      4.46 o
  -7   7   0        1.22       -1.61      8.31 o
  -6   7   0        9.70       16.57      7.05 o
  -5   7   0       28.25       32.70      7.59 o
  -4   7   0       16.22       17.22      5.64 o
  -3   7   0       52.49       52.80      4.20 o
  -2   7   0      235.79      208.03      4.95 o
  -1   7   0       86.91       83.58      2.73 o
   0   7   0      343.35      346.10      4.43 o
   1   7   0      308.66      294.38      3.76 o
   2   7   0      161.30      182.83      3.56 o
   3   7   0      298.45      319.15      3.87 o
   4   7   0      532.28      529.02      5.79 o
   5   7   0      572.54      564.92      7.87 o
   6   7   0       52.37       52.12      2.44 o
   7   7   0      181.57      185.80      4.46 o
   8   7   0      298.79      287.09      5.99 o
   9   7   0      126.33      133.31      8.68 o
  10   7   0      108.18      106.88      5.37 o
  11   7   0        1.65        1.85      3.58 o
  -6   8   0        1.58        1.89      6.65 o
  -5   8   0        1.75       -4.98      5.78 o
  -4   8   0       11.99        8.71      5.78 o
  -3   8   0       18.36       10.98      6.02 o
  -2   8   0        1.02        7.79      2.77 o
  -1   8   0        7.18        3.16      2.06 o
   0   8   0        5.38        5.26      1.85 o
   1   8   0        5.10        6.95      1.66 o
   2   8   0        1.79        4.80      1.68 o
   3   8   0       10.85        9.08      1.51 o
   4   8   0       25.70       34.31      1.51 o
   5   8   0       70.17       81.34      4.15 o
   6   8   0       23.59       18.77      3.26 o
   7   8   0        2.71        1.17      1.81 o
   8   8   0        4.70        3.09      3.12 o
   9   8   0        3.46        6.20      3.76 o
  10   8   0       19.05       17.83      4.69 o
  11   8   0        0.13       -1.54      5.88 o
  -4   9   0       12.94       15.91      6.40 o
  -3   9   0       16.18       28.13      6.69 o
  -2   9   0       84.82      112.83      8.04 o
  -1   9   0       43.32       51.21      3.74 o
   0   9   0      350.21      375.12      6.10 o
   1   9   0      122.77      124.48      3.61 o
   2   9   0      460.89      447.80      6.08 o
   3   9   0      371.34      349.63      5.83 o
   4   9   0      298.49      282.56      4.92 o
   5   9   0      537.60      522.79      8.51 o
   6   9   0       40.85       37.85      3.32 o
   7   9   0      162.08      154.77      9.71 o
   8   9   0      145.30      154.87      6.45 o
   9   9   0      120.73      121.79      7.37 o
  10   9   0       10.46       13.31      4.29 o
  -3  10   0        0.18        8.59      9.26 o
  -2  10   0       23.42       17.53      7.19 o
  -1  10   0       15.37        4.64      6.21 o
   0  10   0        0.40        0.66      4.49 o
   1  10   0        1.00        0.03      2.25 o
   2  10   0        3.61        2.14      2.39 o
   3  10   0       10.78        9.01      2.34 o
   4  10   0        4.50        8.49      2.68 o
   5  10   0       49.31       51.56      5.34 o
   6  10   0       10.78       10.76      3.50 o
   7  10   0       10.48       11.27      3.07 o
   8  10   0        4.01        1.19      3.56 o
   9  10   0        1.45       -0.33      3.64 o
  10  10   0        6.33        7.47      4.19 o
  -2  11   0        6.65        5.58      7.02 o
  -1  11   0        1.75        2.48      5.98 o
   0  11   0       18.47       21.96      5.29 o
   1  11   0        6.88       10.99      5.95 o
   2  11   0        2.21       -3.84      3.87 o
   3  11   0       27.16       32.89      3.51 o
   4  11   0       24.72       32.60      3.55 o
   5  11   0       33.25       32.08      4.83 o
   6  11   0       11.83       10.10      3.84 o
   7  11   0       31.34       28.73      4.31 o
   8  11   0       27.24       27.85      3.76 o
   9  11   0       13.28       20.15      4.43 o
   1  12   0        0.62       -3.13      6.30 o
   2  12   0        6.77        3.79      6.18 o
   3  12   0        0.84       -2.58      3.97 o
   4  12   0        6.43        5.06      4.41 o
   5  12   0        2.35        1.78      4.58 o
   6  12   0        2.14        4.70      4.77 o
   7  12   0        3.68       -0.59      4.07 o
  -7 -12   1       20.58       23.53      4.39 o
  -6 -12   1       16.94       17.69      4.52 o
  -5 -12   1        4.78        5.62      4.54 o
  -4 -12   1        1.07       -2.17      3.41 o
  -3 -12   1        0.37       -3.81      4.89 o
  -2 -12   1        3.50       -1.97      4.71 o
  -1 -12   1       16.29       14.55      8.92 o
  -8 -11   1       12.46       19.49      3.36 o
  -7 -11   1        0.83        0.27      3.44 o
  -6 -11   1        7.73        0.20      5.74 o
  -5 -11   1       12.72       12.40      3.42 o
  -4 -11   1       36.31       37.78      3.97 o
  -3 -11   1       31.60       29.53      3.01 o
  -2 -11   1       27.33       27.03      3.57 o
  -1 -11   1       29.51       25.88      4.31 o
   0 -11   1        2.60        0.32      4.54 o
   1 -11   1        0.27       -3.21     10.94 o
  -9 -10   1        0.11        1.62      3.52 o
  -8 -10   1        1.93        1.53      3.17 o
  -7 -10   1        6.39        4.91      3.13 o
  -6 -10   1       23.55       20.76      3.51 o
  -5 -10   1        2.46        2.27      2.52 o
  -4 -10   1       40.52       40.39      3.52 o
  -3 -10   1        5.66        9.28      2.67 o
  -2 -10   1       40.98       42.63      3.79 o
  -1 -10   1       77.03       83.30      4.03 o
   0 -10   1        1.86       -1.70      2.80 o
   1 -10   1        8.93        9.17      4.08 o
   2 -10   1        7.81       14.96      8.18 o
   3 -10   1        2.96        0.36      6.09 o
 -10  -9   1       11.81       12.01      4.28 o
  -9  -9   1       62.45       64.55      4.86 o
  -8  -9   1       16.88       22.53      5.73 o
  -7  -9   1        9.46       14.30      2.93 o
  -6  -9   1       58.73       66.04      5.10 o
  -5  -9   1      162.84      176.17      5.44 o
  -4  -9   1      515.12      457.35      8.96 o
  -3  -9   1      199.92      209.97      4.38 o
  -2  -9   1      170.94      165.99      3.79 o
  -1  -9   1      165.79      189.42      4.26 o
   0  -9   1       65.93       78.18      3.11 o
   1  -9   1      197.68      199.11      6.17 o
   2  -9   1       21.50       32.73      4.96 o
   3  -9   1       69.18       77.00      9.75 o
   4  -9   1        5.83       13.03      7.62 o
 -10  -8   1        0.28       -3.96      3.96 o
  -9  -8   1        1.28       -1.47      3.47 o
  -8  -8   1       44.56       56.56      4.18 o
  -7  -8   1        5.21        2.99      3.73 o
  -6  -8   1        1.09       -1.37      2.80 o
  -5  -8   1      103.15      106.53      4.92 o
  -4  -8   1       88.69       89.04      2.44 o
  -3  -8   1       91.98       95.15      2.13 o
  -2  -8   1      151.82      156.85      3.41 o
  -1  -8   1       11.09       10.40      1.62 o
   0  -8   1       13.54       20.34      1.96 o
   1  -8   1        8.88        7.57      2.01 o
   2  -8   1       16.54       14.18      2.86 o
   3  -8   1       60.52       66.69      5.81 o
   4  -8   1        0.04        4.14      4.54 o
   5  -8   1        0.17        0.28      5.90 o
   6  -8   1        0.03        4.47      6.83 o
 -11  -7   1       11.90        8.03      4.58 o
 -10  -7   1        4.43       -0.15      4.00 o
  -9  -7   1       16.63       12.43      3.88 o
  -8  -7   1       14.76       14.01      2.62 o
  -7  -7   1        2.95        4.77      1.80 o
  -6  -7   1       53.47       61.52      3.36 o
  -5  -7   1      203.02      196.63      5.45 o
  -4  -7   1      667.96      660.31     11.73 o
  -3  -7   1        8.97       13.95      1.99 o
  -2  -7   1      164.53      152.01      2.61 o
  -1  -7   1       92.03       83.28      2.19 o
   0  -7   1      289.62      276.91      3.91 o
   1  -7   1      576.83      567.10      6.50 o
   2  -7   1      218.02      209.62      4.75 o
   3  -7   1        0.94       -2.37      2.55 o
   4  -7   1       57.79       70.14      6.04 o
   5  -7   1        7.91        9.18      5.82 o
   6  -7   1        4.68        5.00      8.31 o
   7  -7   1        4.37       -3.67      6.88 o
 -11  -6   1       10.52       10.98      4.10 o
 -10  -6   1       18.38       22.11      3.70 o
  -9  -6   1      175.72      179.76      6.08 o
  -8  -6   1      206.28      204.51      4.29 o
  -7  -6   1      663.50      660.82      9.41 o
  -6  -6   1       83.21       79.80      2.55 o
  -5  -6   1       47.35       33.96      2.81 o
  -4  -6   1      568.89      552.67      9.42 o
  -3  -6   1       72.41       39.44      2.23 o
  -2  -6   1     1424.44     1265.28      9.63 o
  -1  -6   1      269.83      202.65      3.01 o
   0  -6   1      256.69      193.47      3.05 o
   1  -6   1       51.94       32.19      1.97 o
   2  -6   1        8.19        8.46      1.68 o
   3  -6   1      127.21      109.09      4.16 o
   4  -6   1        0.28        0.69      2.30 o
   5  -6   1       37.63       47.88      6.14 o
   6  -6   1        6.74       -4.62      4.62 o
   7  -6   1        0.70        3.12      6.51 o
 -11  -5   1        0.14        0.30      4.17 o
 -10  -5   1        6.92        3.50      4.77 o
  -9  -5   1       56.50       56.50      3.32 o
  -8  -5   1       42.58       49.42      2.93 o
  -7  -5   1      327.31      319.61      7.13 o
  -6  -5   1      114.47       96.78      2.60 o
  -5  -5   1     1097.62     1064.11     10.56 o
  -4  -5   1      320.02      322.24      5.82 o
  -3  -5   1       11.12       22.63      1.54 o
  -2  -5   1      205.13      207.92      2.49 o
  -1  -5   1      822.66     1095.13      7.53 o
   0  -5   1     2084.32     2071.25     13.50 o
   1  -5   1      186.53      249.38      3.47 o
   2  -5   1      280.50      285.35      3.96 o
   3  -5   1       95.94       90.65      2.92 o
   4  -5   1       14.39        9.77      1.88 o
   5  -5   1      136.62      144.21      5.63 o
   6  -5   1       13.11       19.38      5.04 o
   7  -5   1        7.38        7.80      5.11 o
   8  -5   1        0.15       -7.50      9.96 o
 -11  -4   1       36.78       32.47      5.35 o
 -10  -4   1       28.59       50.03      4.48 o
  -9  -4   1      205.90      209.35      5.72 o
  -8  -4   1      203.31      201.58      4.66 o
  -7  -4   1      412.22      396.06      5.87 o
  -6  -4   1      478.75      535.41      5.77 o
  -5  -4   1      656.44      612.75      5.58 o
  -4  -4   1     2193.33     2335.94     21.26 o
  -3  -4   1     4430.54     4631.94     90.20 o
  -2  -4   1     7899.09     8303.95     63.94 o
  -1  -4   1      155.44      217.59      2.82 o
   0  -4   1     1740.83     1646.34      9.39 o
   1  -4   1      442.83      435.66      3.86 o
   2  -4   1      449.65      339.45      3.62 o
   3  -4   1     1021.70     1003.81      8.52 o
   4  -4   1      652.91      539.99      5.82 o
   5  -4   1        0.92        0.23      1.74 o
   6  -4   1       81.10       81.12      8.02 o
   7  -4   1       54.68       47.58      7.94 o
   8  -4   1       14.06        6.78      6.15 o
   9  -4   1        0.12       -4.04      6.26 o
 -11  -3   1        0.04       -1.68      5.54 o
 -10  -3   1        0.47        0.15      3.21 o
  -9  -3   1       11.95        8.48      2.94 o
  -8  -3   1      152.18      129.64      4.57 o
  -7  -3   1       86.50       75.72      3.09 o
  -6  -3   1      698.33      684.26      8.01 o
  -5  -3   1       65.49       82.09      2.41 o
  -4  -3   1      115.20      115.81      2.00 o
  -3  -3   1     1037.78     1188.32     10.22 o
  -2  -3   1       28.67       80.04      6.56 o
  -1  -3   1    11373.53    12103.74     75.13 o
   0  -3   1        4.25        8.18      0.66 o
   1  -3   1      495.48      420.47      3.29 o
   2  -3   1      472.61      600.26      4.96 o
   3  -3   1      561.84      606.75      5.12 o
   4  -3   1      477.36      485.07      5.01 o
   5  -3   1        8.62        7.65      1.54 o
   6  -3   1      367.02      400.07      6.09 o
   7  -3   1       10.09       14.79      4.25 o
   8  -3   1       14.43        3.71      5.56 o
   9  -3   1        0.16       -5.51      5.51 o
 -11  -2   1        0.66       -0.76      3.37 o
 -10  -2   1       17.64       19.79      3.21 o
  -9  -2   1       11.46       12.17      2.48 o
  -8  -2   1        6.90        8.70      2.03 o
  -7  -2   1       86.34       70.29      2.70 o
  -6  -2   1        7.98        6.48      1.40 o
  -5  -2   1     1954.39     2027.40     13.87 o
  -4  -2   1     1205.53     1136.65      9.96 o
  -3  -2   1     4149.84     4593.13     30.49 o
  -2  -2   1      245.96      223.99      3.13 o
  -1  -2   1     1277.45     1292.91     11.45 o
   0  -2   1     1121.44     1044.48      5.65 o
   1  -2   1     3920.11     4118.66     19.81 o
   2  -2   1     4514.09     4262.38     21.73 o
   3  -2   1     1461.52     1564.14      9.51 o
   4  -2   1     1610.06     1712.54     10.45 o
   5  -2   1      789.94      760.58      7.25 o
   6  -2   1      408.88      430.07      6.07 o
   7  -2   1      294.06      314.93      5.94 o
   8  -2   1      126.91      125.35      7.32 o
   9  -2   1       41.11       39.23      5.99 o
  10  -2   1        2.82        8.12      6.91 o
 -11  -1   1        7.68        3.58      4.38 o
 -10  -1   1       17.16       11.99      4.42 o
  -9  -1   1       43.85       41.22      3.50 o
  -8  -1   1        3.27        1.60      2.60 o
  -7  -1   1       87.77       82.23      2.82 o
  -6  -1   1      248.54      234.03      3.99 o
  -5  -1   1      259.55      280.55      3.81 o
  -4  -1   1       36.79       56.60      1.67 o
  -3  -1   1       46.27       43.56      1.08 o
  -2  -1   1     3041.04     3243.23     18.04 o
  -1  -1   1      369.61      345.63      3.09 o
   0  -1   1      852.73      790.84      4.51 o
   1  -1   1      631.68      713.99      4.41 o
   2  -1   1      965.56     1055.69      7.09 o
   3  -1   1      480.97      474.98      4.18 o
   4  -1   1      418.30      463.95      4.37 o
   5  -1   1      408.50      381.16      4.39 o
   6  -1   1      149.64      166.10      3.89 o
   7  -1   1      480.36      423.78      7.24 o
   8  -1   1        3.80        2.01      3.04 o
   9  -1   1        0.84        5.47      5.29 o
  10  -1   1        3.05       -2.12      5.01 o
 -10   0   1        3.56        0.54      4.40 o
  -9   0   1        2.24        3.89      3.28 o
  -8   0   1       15.27       13.27      2.62 o
  -7   0   1       31.27       39.48      2.36 o
  -6   0   1      185.71      185.07      3.50 o
  -5   0   1      526.38      558.45      5.52 o
  -4   0   1     3742.78     3961.92     21.49 o
  -3   0   1      782.49      952.11      6.33 o
  -2   0   1       18.61       16.87      0.75 o
  -1   0   1    11548.50    12005.52     52.52 o
   0   0   1     1371.05     1377.53      7.37 o
   1   0   1     4745.34     4801.07     26.13 o
   2   0   1      912.50      924.31      5.27 o
   3   0   1     1905.75     1693.26      9.24 o
   4   0   1     2546.02     2666.38     15.09 o
   5   0   1     1388.14     1234.37      9.78 o
   6   0   1      668.22      608.10      7.27 o
   7   0   1       25.62       30.77      2.53 o
   8   0   1      442.66      478.65      8.23 o
   9   0   1       88.39       71.77      6.35 o
  10   0   1       41.06       56.06      6.29 o
  11   0   1       13.05       12.21      7.44 o
 -10   1   1       12.20        2.47      5.77 o
  -9   1   1        2.63        1.12      3.53 o
  -8   1   1       83.40       90.63      4.50 o
  -7   1   1       91.38      106.55      3.58 o
  -6   1   1       84.20       84.07      2.80 o
  -5   1   1       93.47       98.46      2.49 o
  -4   1   1       92.01      129.83      2.60 o
  -3   1   1      825.19      801.93      6.01 o
  -2   1   1      670.57      890.20      5.59 o
  -1   1   1        5.20        5.79      0.54 o
   0   1   1        9.91       18.16      0.51 o
   1   1   1     2138.99     2175.91     10.62 o
   2   1   1       12.11       21.61      0.97 o
   3   1   1      408.51      417.64      3.08 o
   4   1   1        3.74        2.90      0.85 o
   5   1   1      161.01      160.21      2.78 o
   6   1   1        2.47        2.97      1.43 o
   7   1   1       10.04        4.27      1.67 o
   8   1   1       62.77       63.55      3.21 o
   9   1   1        0.04        2.73      2.60 o
  10   1   1        5.11        7.73      4.02 o
  11   1   1        0.05       -1.84      4.58 o
 -10   2   1       10.32        5.66      5.74 o
  -9   2   1        0.02        3.71      4.99 o
  -8   2   1        6.42        4.10      3.97 o
  -7   2   1        7.75       11.70      2.48 o
  -6   2   1        1.38       -1.44      1.62 o
  -5   2   1       10.20        7.97      1.48 o
  -4   2   1        3.21        2.85      1.20 o
  -3   2   1      448.43      571.91      4.91 o
  -2   2   1      750.99      852.39      5.76 o
  -1   2   1      562.90      583.89      4.08 o
   0   2   1     5079.06     5612.65     24.22 o
   1   2   1     2081.23     2088.19      9.93 o
   2   2   1       23.62       28.01      0.82 o
   3   2   1     7209.39     7526.36     39.10 o
   4   2   1     2124.97     2086.34     12.44 o
   5   2   1      265.32      260.27      3.36 o
   6   2   1      269.47      257.45      3.95 o
   7   2   1      528.16      526.74      6.22 o
   8   2   1      306.15      335.08      5.80 o
   9   2   1      311.70      318.63      5.93 o
  10   2   1       88.00       93.79      5.29 o
  11   2   1       25.01       22.93      4.85 o
  -9   3   1       29.88       18.56      7.27 o
  -8   3   1       62.16       61.12      6.34 o
  -7   3   1       53.34       46.93      4.55 o
  -6   3   1       57.43       51.14      3.05 o
  -5   3   1      211.29      189.75      3.76 o
  -4   3   1      425.98      385.57      5.07 o
  -3   3   1       45.64       49.87      1.77 o
  -2   3   1     3141.08     3638.32     19.37 o
  -1   3   1       28.44       21.34      1.64 o
   0   3   1     1186.82     1667.81      8.87 o
   1   3   1    12577.39    13164.59     60.75 o
   2   3   1     1140.52     1321.83      8.75 o
   3   3   1       24.76       26.15      0.89 o
   4   3   1      127.52      109.65      2.15 o
   5   3   1     1901.86     1872.73     12.90 o
   6   3   1      338.74      366.83      4.44 o
   7   3   1      244.34      237.04      3.72 o
   8   3   1       59.52       58.50      2.55 o
   9   3   1      113.54       96.31      4.01 o
  10   3   1        0.39       -2.49      2.49 o
  11   3   1        0.09        4.17      3.21 o
  -9   4   1       11.27       22.93      7.68 o
  -8   4   1        1.73       -3.15      7.91 o
  -7   4   1        2.07       -5.05      5.05 o
  -6   4   1       73.61       61.76      8.52 o
  -5   4   1       17.39       20.11      2.33 o
  -4   4   1        0.03        0.52      1.56 o
  -3   4   1       22.45       11.54      1.40 o
  -2   4   1       45.48       35.21      1.82 o
  -1   4   1      136.21       91.92      1.95 o
   0   4   1      617.48      415.07      3.44 o
   1   4   1      165.06      123.56      1.67 o
   2   4   1     2050.56     1721.01     10.82 o
   3   4   1        4.62        8.21      1.30 o
   4   4   1      245.81      190.58      2.75 o
   5   4   1       39.33       34.65      1.64 o
   6   4   1      123.60      136.73      3.18 o
   7   4   1      409.92      378.00      5.63 o
   8   4   1       43.56       49.30      2.78 o
   9   4   1       57.79       60.89      3.79 o
  10   4   1        1.93        5.02      3.11 o
  11   4   1       20.65       33.26      5.24 o
  12   4   1        7.22        0.53      7.60 o
  -8   5   1        2.71        8.56      7.00 o
  -7   5   1       10.67        6.27      6.11 o
  -6   5   1      110.91      107.29      7.03 o
  -5   5   1       40.25       51.22      4.67 o
  -4   5   1       85.26       89.36      3.29 o
  -3   5   1      214.45      195.43      3.98 o
  -2   5   1      545.51      566.04      5.40 o
  -1   5   1      476.03      372.23      4.82 o
   0   5   1     1453.51     1286.66      8.60 o
   1   5   1      786.65      672.00      5.43 o
   2   5   1      239.77      182.17      2.34 o
   3   5   1     1084.57     1098.57      9.40 o
   4   5   1      542.44      525.78      5.04 o
   5   5   1     2716.02     2792.90     20.89 o
   6   5   1     1037.61     1019.26      9.59 o
   7   5   1       93.50       88.11      3.53 o
   8   5   1      108.87      103.85      3.82 o
   9   5   1       36.61       44.60      3.75 o
  10   5   1       20.57       26.30      3.45 o
  11   5   1       47.42       47.46      5.36 o
  12   5   1       14.79       27.91      8.32 o
  -7   6   1        0.05        2.25      8.11 o
  -6   6   1        4.52        4.99      4.91 o
  -5   6   1       14.32       18.05      4.85 o
  -4   6   1       39.88       33.55      4.53 o
  -3   6   1       58.54       58.77      3.05 o
  -2   6   1       35.76       38.73      2.37 o
  -1   6   1      172.70      205.83      3.41 o
   0   6   1       39.23       42.61      1.97 o
   1   6   1        4.16        7.88      1.31 o
   2   6   1      332.50      297.97      4.08 o
   3   6   1        3.31       11.65      1.33 o
   4   6   1       19.01       22.20      1.98 o
   5   6   1      122.24      112.44      2.34 o
   6   6   1      353.08      385.09      7.52 o
   7   6   1        4.61        3.31      1.73 o
   8   6   1        4.61        8.78      2.06 o
   9   6   1        5.88        1.76      2.49 o
  10   6   1        6.20        7.03      3.69 o
  11   6   1       17.33       13.07      4.32 o
  -6   7   1        1.89        3.84      6.50 o
  -5   7   1        4.21        0.17      5.68 o
  -4   7   1       30.54       23.29      4.64 o
  -3   7   1      149.79      155.54      8.17 o
  -2   7   1       65.53       71.35      3.62 o
  -1   7   1       81.51       95.42      2.90 o
   0   7   1       38.45       33.19      2.13 o
   1   7   1        3.23        7.73      1.53 o
   2   7   1      220.19      205.65      3.67 o
   3   7   1      244.75      248.72      3.80 o
   4   7   1     1753.40     1697.47     12.49 o
   5   7   1      306.89      287.99      4.36 o
   6   7   1      335.60      320.31      4.17 o
   7   7   1      287.80      291.01      4.24 o
   8   7   1      271.41      282.51      7.15 o
   9   7   1      336.32      350.71      7.28 o
  10   7   1       99.11      103.93      9.31 o
  11   7   1      107.27      104.66      6.12 o
  -5   8   1        0.30        5.23      6.43 o
  -4   8   1       19.60       11.51      6.25 o
  -3   8   1       13.14       17.58      5.53 o
  -2   8   1        5.28        4.37      2.88 o
  -1   8   1        1.36        0.66      2.00 o
   0   8   1       64.02       64.40      2.70 o
   1   8   1       23.19       30.43      2.20 o
   2   8   1        0.55        0.14      1.53 o
   3   8   1      102.77      105.62      3.33 o
   4   8   1       66.02       59.98      2.58 o
   5   8   1       14.18       19.26      1.82 o
   6   8   1      289.54      262.24      4.35 o
   7   8   1       59.28       65.47      3.71 o
   8   8   1        0.09       -1.83      1.83 o
   9   8   1       23.17       14.35      4.40 o
  10   8   1       11.36        6.00      3.35 o
  11   8   1       15.20        6.77      6.28 o
  -4   9   1        0.21       -5.77      5.77 o
  -3   9   1        0.03       -0.80      5.23 o
  -2   9   1       22.72       36.43      5.84 o
  -1   9   1       21.71       28.47      3.63 o
   0   9   1       30.70       35.41      2.83 o
   1   9   1       10.78       10.36      2.26 o
   2   9   1        4.97        5.03      1.99 o
   3   9   1        0.79        1.68      2.22 o
   4   9   1       23.87       20.14      2.81 o
   5   9   1        3.44        3.07      2.21 o
   6   9   1       20.56       20.62      2.96 o
   7   9   1       20.20       25.95      3.80 o
   8   9   1      231.11      215.98      7.80 o
   9   9   1       33.01       43.71      5.78 o
  10   9   1       25.92       25.50      5.03 o
  11   9   1       12.69       11.51      6.26 o
  -3  10   1        6.27        1.01      7.28 o
  -2  10   1       13.40       18.17      7.49 o
  -1  10   1       21.23       15.29      5.61 o
   0  10   1       29.93       19.25      4.02 o
   1  10   1       25.94       21.00      3.06 o
   2  10   1        0.63       -2.12      2.12 o
   3  10   1        0.96        0.94      2.44 o
   4  10   1       26.70       27.97      2.99 o
   5  10   1        5.22        8.50      2.57 o
   6  10   1       20.55       14.06      3.90 o
   7  10   1        2.76       -1.45      3.05 o
   8  10   1        2.82       -0.14      3.72 o
   9  10   1        4.48        8.56      4.22 o
  10  10   1        0.27        1.04      4.43 o
  -2  11   1        8.50        5.20      7.33 o
  -1  11   1        0.47       -2.34      5.39 o
   0  11   1        0.10       -6.20      6.20 o
   1  11   1        8.19       10.93      5.22 o
   2  11   1        0.03       -3.89      3.89 o
   3  11   1        0.94        2.92      3.65 o
   4  11   1        0.54       -0.38      3.03 o
   5  11   1        3.66       11.54      3.22 o
   6  11   1        0.30        1.39      5.50 o
   7  11   1        0.69        4.49      3.57 o
   8  11   1       38.27       35.98      4.30 o
   9  11   1       15.28       12.43      4.47 o
   0  12   1        7.78        2.30     12.05 o
   1  12   1        1.88       -0.54      4.36 o
   2  12   1        0.12       -0.13      8.54 o
   3  12   1       12.96       11.45      5.13 o
   4  12   1       35.07       39.51      5.25 o
   5  12   1       11.16       14.27     12.38 o
   6  12   1        9.35        9.70      4.70 o
   7  12   1        3.64        5.45      3.95 o
   8  12   1        0.31       -3.74      3.74 o
  -6 -12   2        0.30       -3.63      3.73 o
  -5 -12   2       29.93       31.71      4.06 o
  -4 -12   2        0.17        1.41      3.08 o
  -3 -12   2        4.41       13.65      4.33 o
  -2 -12   2        5.35        5.23      4.05 o
  -1 -12   2        1.59       -6.38     10.39 o
  -8 -11   2       11.42       13.06      4.13 o
  -7 -11   2       13.37       13.92      4.08 o
  -6 -11   2       45.93       45.50      4.12 o
  -5 -11   2        1.78        6.06      2.96 o
  -4 -11   2        9.64       14.38      3.43 o
  -3 -11   2        8.46       10.55      3.27 o
  -2 -11   2       34.06       41.59      3.63 o
  -1 -11   2       17.40       25.42      6.35 o
   0 -11   2        1.44        1.38      6.30 o
   1 -11   2        0.54       -1.72      4.16 o
  -9 -10   2       10.77       14.79      4.98 o
  -8 -10   2        6.62        5.18      2.98 o
  -7 -10   2        3.89        5.25      3.22 o
  -6 -10   2        8.24        6.96      2.77 o
  -5 -10   2        2.20        5.87      2.89 o
  -4 -10   2       92.93       83.97      4.12 o
  -3 -10   2       18.25       10.89      3.20 o
  -2 -10   2        6.71        7.11      2.56 o
  -1 -10   2        0.58        2.42      3.22 o
   0 -10   2        1.82       -0.30      2.60 o
   1 -10   2        0.44        2.46      3.47 o
   2 -10   2       51.66       51.79      5.75 o
   3 -10   2       11.60       10.16      8.60 o
 -10  -9   2       39.84       41.91      5.85 o
  -9  -9   2       39.03       43.99      4.18 o
  -8  -9   2       32.15       38.59      3.51 o
  -7  -9   2       15.93       17.39      2.62 o
  -6  -9   2       33.31       38.27      3.47 o
  -5  -9   2       98.28      105.62      4.22 o
  -4  -9   2        2.59        2.06      2.59 o
  -3  -9   2      262.59      257.46      5.79 o
  -2  -9   2        3.39        3.35      1.87 o
  -1  -9   2       36.08       42.62      2.63 o
   0  -9   2        1.78       -0.07      2.15 o
   1  -9   2        5.28        3.96      2.58 o
   2  -9   2        2.58       -1.03      3.16 o
   3  -9   2        5.91       10.21      4.86 o
   4  -9   2        3.17        8.33      7.18 o
 -10  -8   2        2.24        5.12      4.97 o
  -9  -8   2       17.71       14.20      3.77 o
  -8  -8   2       86.50       93.18      4.90 o
  -7  -8   2       90.41       81.97      3.86 o
  -6  -8   2        7.71        7.12      3.09 o
  -5  -8   2       12.68        7.70      2.48 o
  -4  -8   2      537.57      505.80      8.04 o
  -3  -8   2       75.64       72.62      3.55 o
  -2  -8   2       17.49       14.33      1.58 o
  -1  -8   2        1.85        0.61      1.64 o
   0  -8   2      148.61      119.17      3.32 o
   1  -8   2       46.16       31.50      2.64 o
   2  -8   2        1.88        0.28      2.55 o
   3  -8   2        3.68        4.61      3.54 o
   4  -8   2       60.91       51.74      5.52 o
   5  -8   2        0.28        7.99      6.18 o
   6  -8   2        1.03        0.55     10.08 o
 -10  -7   2       42.49       48.89      6.58 o
  -9  -7   2        1.22       -0.80      4.15 o
  -8  -7   2       10.72       14.49      3.22 o
  -7  -7   2       11.18        8.63      3.50 o
  -6  -7   2       30.82       36.31      3.01 o
  -5  -7   2      146.40      154.35     13.54 o
  -4  -7   2      206.80      197.41      5.23 o
  -3  -7   2     1381.21     1252.96     12.92 o
  -2  -7   2       93.89       92.50      2.47 o
  -1  -7   2      202.63      211.77      3.16 o
   0  -7   2      640.34      652.67      6.10 o
   1  -7   2      156.08      144.29      3.59 o
   2  -7   2      143.60      167.03      4.57 o
   3  -7   2       11.02       12.06      2.69 o
   4  -7   2      219.11      241.42      7.98 o
   5  -7   2       21.24       16.94      5.23 o
   6  -7   2        4.44        6.18      6.20 o
   7  -7   2        5.59        7.35      6.72 o
 -11  -6   2       23.53       20.67      5.18 o
 -10  -6   2       24.60       30.69      3.52 o
  -9  -6   2       39.08       40.48      5.84 o
  -8  -6   2      383.77      376.58     12.79 o
  -7  -6   2      104.61      106.33      4.20 o
  -6  -6   2       84.61       89.93      5.67 o
  -5  -6   2      197.24      193.45      6.16 o
  -4  -6   2      420.93      439.85     18.98 o
  -3  -6   2      997.47      874.18     12.46 o
  -2  -6   2      352.84      376.16      5.95 o
  -1  -6   2     1205.15     1026.16      7.28 o
   0  -6   2      158.74      145.76      2.73 o
   1  -6   2      377.03      314.58      6.52 o
   2  -6   2      182.27      163.44      4.14 o
   3  -6   2      193.27      177.63      4.38 o
   4  -6   2      192.37      175.52      4.88 o
   5  -6   2       15.49       17.34      4.26 o
   6  -6   2        0.14       -5.06      5.06 o
   7  -6   2        0.53        6.16      6.18 o
 -11  -5   2        2.47        1.66      4.14 o
 -10  -5   2       18.60        8.11      3.68 o
  -9  -5   2       34.65       38.54      3.34 o
  -8  -5   2        0.58        0.25      2.22 o
  -7  -5   2       51.54       62.60      3.89 o
  -6  -5   2        0.16       -1.16      1.79 o
  -5  -5   2       31.54       24.74      2.38 o
  -4  -5   2      393.95      355.77     16.77 o
  -3  -5   2      378.05      482.82     18.37 o
  -2  -5   2        3.74       10.11      1.17 o
  -1  -5   2      362.38      441.32      3.87 o
   0  -5   2      962.84     1009.32      8.28 o
   1  -5   2     1095.55     1071.72      8.93 o
   2  -5   2      256.31      250.99      3.69 o
   3  -5   2      203.32      227.14      3.99 o
   4  -5   2      274.60      273.08      6.77 o
   5  -5   2      162.65      167.14      5.11 o
   6  -5   2       65.08       46.47      4.93 o
   7  -5   2       15.10       15.14      5.24 o
   8  -5   2       12.95        8.84      5.56 o
 -11  -4   2       30.98       42.61      5.49 o
 -10  -4   2        3.11        3.94      3.80 o
  -9  -4   2       35.91       41.48      3.17 o
  -8  -4   2      395.91      388.84      6.64 o
  -7  -4   2      157.59      150.21      4.77 o
  -6  -4   2      318.69      338.30      4.56 o
  -5  -4   2       53.89       48.90      2.14 o
  -4  -4   2     1319.36     1281.17     16.50 o
  -3  -4   2       96.88       60.81      7.13 o
  -2  -4   2      936.22     1081.49     27.62 o
  -1  -4   2     1889.79     1772.53     11.52 o
   0  -4   2      316.22      240.73      2.74 o
   1  -4   2      132.97      109.84      2.15 o
   2  -4   2     1667.12     1588.05     11.18 o
   3  -4   2      915.71      800.86      6.55 o
   4  -4   2      250.87      256.30      3.75 o
   5  -4   2       39.75       50.02      2.58 o
   6  -4   2      366.09      388.69      8.50 o
   7  -4   2      104.41      114.75      8.64 o
   8  -4   2       23.17       18.35      5.62 o
   9  -4   2        3.59       12.56      6.87 o
 -11  -3   2        0.26        3.63      5.50 o
 -10  -3   2       27.00       23.30      4.17 o
  -9  -3   2       18.52       20.44      3.24 o
  -8  -3   2       36.15       34.84      3.34 o
  -7  -3   2        1.20       -0.64      1.78 o
  -6  -3   2      415.81      421.71      6.25 o
  -5  -3   2       11.85       12.28      1.40 o
  -4  -3   2      274.68      347.00      3.40 o
  -3  -3   2      368.08      331.93      4.61 o
  -2  -3   2      109.49      168.33      8.84 o
  -1  -3   2      741.79      641.50      4.81 o
   0  -3   2     2662.34     2776.31     16.36 o
   1  -3   2        2.53       10.25      0.89 o
   2  -3   2      976.41     1077.89      6.99 o
   3  -3   2      320.33      398.59      4.17 o
   4  -3   2      159.22      171.56      2.93 o
   5  -3   2        0.47        0.19      1.38 o
   6  -3   2        1.16        2.84      2.24 o
   7  -3   2      129.19      138.08      6.52 o
   8  -3   2       35.45       25.07      5.36 o
   9  -3   2        2.85       -2.75      6.29 o
 -11  -2   2        0.74       -2.29     13.68 o
 -10  -2   2        0.90        1.55      2.84 o
  -9  -2   2        0.53        4.71      2.14 o
  -8  -2   2      275.33      273.78      6.51 o
  -7  -2   2       37.84       39.86      2.01 o
  -6  -2   2      448.80      454.52      6.23 o
  -5  -2   2      887.58      871.06      8.06 o
  -4  -2   2     1749.22     1707.76     13.03 o
  -3  -2   2      301.15      305.23      3.78 o
  -2  -2   2     1067.76     1006.53      9.62 o
  -1  -2   2     5893.21     6719.75     49.66 o
   0  -2   2     4628.95     4242.50     20.34 o
   1  -2   2     2485.24     2716.44     14.46 o
   2  -2   2      620.30      590.38      4.65 o
   3  -2   2     1087.28     1031.55      7.32 o
   4  -2   2      352.04      313.55      3.91 o
   5  -2   2      331.23      350.31      4.92 o
   6  -2   2      626.14      572.28      7.26 o
   7  -2   2     1135.36     1137.63     15.78 o
   8  -2   2        1.01        1.79      4.05 o
   9  -2   2       13.26       18.96      6.39 o
  10  -2   2       22.22       25.24      7.52 o
 -10  -1   2       24.09       17.26      4.13 o
  -9  -1   2       64.39       58.37      3.70 o
  -8  -1   2        8.45       10.66      2.17 o
  -7  -1   2       44.54       53.09      2.59 o
  -6  -1   2      379.39      405.99      4.73 o
  -5  -1   2      140.85      151.14      2.89 o
  -4  -1   2     2718.88     3057.40     18.68 o
  -3  -1   2      257.73      327.30      2.61 o
  -2  -1   2     5101.09     5482.05     31.27 o
  -1  -1   2     6305.19     6998.12     37.77 o
   0  -1   2     2987.65     3228.32     15.10 o
   1  -1   2     4508.48     4805.65     23.57 o
   2  -1   2      193.00      215.87      2.38 o
   3  -1   2       34.53       34.64      1.29 o
   4  -1   2        4.98        1.08      0.97 o
   5  -1   2        0.90       -0.54      1.21 o
   6  -1   2      149.38      167.06      3.71 o
   7  -1   2     1068.38     1045.37     16.13 o
   8  -1   2       31.89       32.68      5.41 o
   9  -1   2        0.32        5.55      6.58 o
  10  -1   2        5.01       -0.82      6.74 o
 -10   0   2        0.26        2.75      4.08 o
  -9   0   2       15.15       20.51      3.88 o
  -8   0   2        1.66       -1.42      2.11 o
  -7   0   2        4.01        3.97      2.02 o
  -6   0   2       71.48       59.01      2.29 o
  -5   0   2     1261.14     1254.50      8.82 o
  -4   0   2      421.35      575.90      5.20 o
  -3   0   2      366.97      323.81      3.33 o
  -2   0   2       14.44        8.73      0.69 o
  -1   0   2     3821.36     3915.94     17.14 o
   0   0   2       12.60       18.91      0.54 o
   1   0   2     4724.87     5277.43     30.11 o
   2   0   2      575.29      594.21      4.28 o
   3   0   2      602.64      639.31      4.45 o
   4   0   2     1123.40     1036.47      6.93 o
   5   0   2      100.71      103.18      2.28 o
   6   0   2      483.21      500.56      7.85 o
   7   0   2      130.92      133.46      4.04 o
   8   0   2        9.04       16.08      2.86 o
   9   0   2       38.03       44.54      4.82 o
  10   0   2       25.50       26.25      6.25 o
  11   0   2       16.36       25.14      6.80 o
 -10   1   2       12.17       11.09      7.52 o
  -9   1   2       11.11        9.91      4.01 o
  -8   1   2       83.24       79.26      4.34 o
  -7   1   2       62.20       60.05      2.97 o
  -6   1   2      400.39      370.17      4.93 o
  -5   1   2      278.36      256.04      3.78 o
  -4   1   2     1425.63     1397.33     16.47 o
  -3   1   2     4385.51     4496.45     24.78 o
  -2   1   2     1816.55     1785.84      9.96 o
  -1   1   2      956.73      965.28      5.14 o
   0   1   2     6026.21     6536.25     28.92 o
   1   1   2     5853.22     6776.18     40.38 o
   2   1   2     7851.35     8228.30     44.48 o
   3   1   2     1687.96     1891.90     11.17 o
   4   1   2     1296.27     1388.92      9.39 o
   5   1   2      134.02      105.12      2.30 o
   6   1   2       33.87       34.38      1.84 o
   7   1   2       60.35       63.69      2.92 o
   8   1   2       19.58       16.92      2.70 o
   9   1   2      360.75      345.48      7.34 o
  10   1   2       10.54        8.51      4.01 o
  11   1   2        0.14       -0.72      6.71 o
  -9   2   2        0.81        3.35      5.01 o
  -8   2   2        0.27        0.08      3.88 o
  -7   2   2        2.44        0.59      2.58 o
  -6   2   2       28.03       30.98      2.32 o
  -5   2   2        5.77        7.31      1.64 o
  -4   2   2       11.47       13.32      1.55 o
  -3   2   2      891.11     1007.01      7.26 o
  -2   2   2      342.55      308.41      3.07 o
  -1   2   2     4997.98     4937.78     23.89 o
   0   2   2     1849.75     1910.07      9.93 o
   1   2   2     6115.95     6958.62     32.76 o
   2   2   2     9207.79     9354.09     43.49 o
   3   2   2      433.07      483.52      3.69 o
   4   2   2     2109.42     2164.27     13.31 o
   5   2   2      255.80      259.24      3.13 o
   6   2   2      264.87      274.83      3.99 o
   7   2   2      138.16      137.21      4.12 o
   8   2   2       19.46       19.05      2.44 o
   9   2   2      511.67      490.46      8.24 o
  10   2   2       11.25       10.10      3.37 o
  11   2   2       22.35       23.82      5.69 o
  -9   3   2        7.26        4.23      5.47 o
  -8   3   2       15.86       15.27      5.34 o
  -7   3   2       77.48       94.74      7.57 o
  -6   3   2       54.37       64.82      3.36 o
  -5   3   2       47.06       55.96      2.74 o
  -4   3   2      370.60      293.28      5.10 o
  -3   3   2     1508.38     1618.06     10.70 o
  -2   3   2      387.03      497.50      4.30 o
  -1   3   2      241.81      202.58      3.30 o
   0   3   2     4127.01     4011.95     19.22 o
   1   3   2    11324.30    11573.21     53.77 o
   2   3   2      385.46      416.88      3.02 o
   3   3   2      953.46      859.15      6.00 o
   4   3   2     1644.87     1739.00     12.54 o
   5   3   2      579.04      592.36      6.03 o
   6   3   2     1202.15     1186.49     10.44 o
   7   3   2      242.69      262.21      4.30 o
   8   3   2      257.66      235.80      4.25 o
   9   3   2       60.64       63.19      3.20 o
  10   3   2       15.46        9.32      2.97 o
  11   3   2       14.18       18.42      4.36 o
  12   3   2        7.29        8.06      4.34 o
  -8   4   2        1.38       -3.64      6.09 o
  -7   4   2        4.10        0.15      8.36 o
  -6   4   2       19.48       26.03      5.10 o
  -5   4   2       12.62       10.21      2.50 o
  -4   4   2       12.90        9.03      1.96 o
  -3   4   2        1.23        0.69      1.30 o
  -2   4   2       14.57        6.02      1.16 o
  -1   4   2      116.40      129.30      2.69 o
   0   4   2       78.75       72.38      1.83 o
   1   4   2     1824.47     1947.04     10.81 o
   2   4   2       38.27       53.53      1.41 o
   3   4   2     2547.27     2505.42     18.63 o
   4   4   2       66.11       65.45      1.98 o
   5   4   2      283.53      237.88      3.47 o
   6   4   2       21.60       11.92      1.64 o
   7   4   2      129.49      120.20      3.23 o
   8   4   2       57.45       62.56      2.58 o
   9   4   2       34.91       32.90      2.58 o
  10   4   2      154.41      165.32      4.59 o
  11   4   2        0.62        1.70      2.86 o
  12   4   2       13.58       15.82      4.60 o
  -8   5   2       16.27       26.36      7.71 o
  -7   5   2        5.42       21.69     10.56 o
  -6   5   2        1.86        3.50      5.75 o
  -5   5   2        0.92        0.84      3.44 o
  -4   5   2       65.67       66.65      3.42 o
  -3   5   2        1.26        2.25      1.56 o
  -2   5   2      211.94      210.71      3.73 o
  -1   5   2      426.70      384.53      4.82 o
   0   5   2       20.20       22.84      1.38 o
   1   5   2      165.02      149.46      2.53 o
   2   5   2       73.61       70.73      2.07 o
   3   5   2      587.45      645.06      5.99 o
   4   5   2     2719.17     2627.88     18.10 o
   5   5   2      475.78      484.36      5.53 o
   6   5   2      547.35      505.87      6.59 o
   7   5   2      167.85      167.31      5.41 o
   8   5   2      255.20      261.40      5.15 o
   9   5   2       71.00       88.93      4.34 o
  10   5   2        1.57        3.44      2.96 o
  11   5   2      106.85      124.84      7.04 o
  12   5   2        6.19       -2.47      5.41 o
  -7   6   2        7.60        5.05      6.72 o
  -6   6   2       14.49        8.04      5.02 o
  -5   6   2       10.26        5.29      4.17 o
  -4   6   2      114.12      105.89      5.77 o
  -3   6   2       68.69       56.63      3.80 o
  -2   6   2      219.80      214.90      4.52 o
  -1   6   2      581.73      565.87      5.70 o
   0   6   2        1.83        1.70      1.26 o
   1   6   2       30.37       37.61      2.01 o
   2   6   2       18.95       29.25      1.91 o
   3   6   2     1191.81     1250.32     16.61 o
   4   6   2      157.92      147.03      3.30 o
   5   6   2       37.86       43.32      2.05 o
   6   6   2      104.03      122.71      3.42 o
   7   6   2        1.44        0.13      1.80 o
   8   6   2        5.53        2.74      2.12 o
   9   6   2        3.57       -1.21      2.53 o
  10   6   2        9.58        8.32      3.37 o
  11   6   2        6.70       13.09      4.00 o
  12   6   2        0.37       -2.78      5.23 o
  -6   7   2        0.17        7.31      6.66 o
  -5   7   2        2.90        3.94      4.81 o
  -4   7   2       23.99       34.75      4.68 o
  -3   7   2       65.06       89.11      4.61 o
  -2   7   2       48.46       50.83      3.39 o
  -1   7   2      161.95      191.50      5.34 o
   0   7   2      133.15      138.76      3.16 o
   1   7   2        2.42        2.96      1.55 o
   2   7   2       28.04       20.61      1.84 o
   3   7   2     1305.88     1262.70     14.40 o
   4   7   2       73.26       69.33      2.82 o
   5   7   2      275.13      256.03      4.57 o
   6   7   2       50.87       59.90      2.64 o
   7   7   2      249.37      224.84      4.99 o
   8   7   2       65.50       70.13      3.81 o
   9   7   2       59.20       63.43      5.51 o
  10   7   2       17.00       29.17      7.02 o
  11   7   2       18.22       19.54      4.54 o
  -5   8   2       10.88        5.10      6.41 o
  -4   8   2        1.60       12.90      6.30 o
  -3   8   2        8.59        5.78      4.19 o
  -2   8   2       22.17       16.92      3.61 o
  -1   8   2       78.77       80.31      4.29 o
   0   8   2       10.13        7.55      2.00 o
   1   8   2      278.29      260.51      5.18 o
   2   8   2      109.25      109.52      3.29 o
   3   8   2       16.48       22.22      2.40 o
   4   8   2      199.73      205.62      4.55 o
   5   8   2        6.80        7.68      2.16 o
   6   8   2      109.68      123.05      3.93 o
   7   8   2        0.34        0.10      2.37 o
   8   8   2        8.11        7.39      2.72 o
   9   8   2        0.14       -2.66      2.66 o
  10   8   2        6.23       -0.33      4.28 o
  11   8   2        0.63       -5.86      5.86 o
  -4   9   2        2.80        1.85      6.26 o
  -3   9   2        3.10        4.75      4.96 o
  -2   9   2        1.70       -2.76      3.97 o
  -1   9   2        5.83        2.18      3.38 o
   0   9   2        0.81       -1.52      2.70 o
   1   9   2       44.13       35.74      2.88 o
   2   9   2        3.14        0.83      2.00 o
   3   9   2        8.97       12.48      2.90 o
   4   9   2        0.54        4.72      2.42 o
   5   9   2      256.43      236.21      6.76 o
   6   9   2        5.40        5.05      2.35 o
   7   9   2       39.99       42.46      3.21 o
   8   9   2        2.19       -2.60      2.93 o
   9   9   2        1.38        5.60      3.23 o
  10   9   2        9.50        9.86      4.19 o
  11   9   2        4.23        7.06      6.43 o
  -3  10   2        0.03        9.00      8.21 o
  -2  10   2       20.20        9.62      5.42 o
  -1  10   2       42.84       57.78      6.15 o
   0  10   2       81.74       80.35      5.48 o
   1  10   2       68.98       75.37      4.55 o
   2  10   2       87.94       94.83      6.02 o
   3  10   2       20.54       19.54      3.42 o
   4  10   2       31.16       29.22      3.62 o
   5  10   2      253.15      234.04      6.40 o
   6  10   2        3.24        2.85      3.12 o
   7  10   2        4.84        3.49      2.68 o
   8  10   2       12.60       11.91      4.30 o
   9  10   2       38.94       43.63      5.39 o
  10  10   2        3.62        4.37      5.73 o
  -1  11   2        2.04       -1.62      5.40 o
   0  11   2        3.20        1.66      4.36 o
   1  11   2        0.01       -1.25      3.62 o
   2  11   2        1.18        1.71      3.04 o
   3  11   2        0.89        2.30      4.06 o
   4  11   2        4.87        5.68      3.58 o
   5  11   2        1.25       -1.63      3.51 o
   6  11   2        5.22        2.63      3.61 o
   7  11   2       16.95       27.15      4.28 o
   8  11   2        1.33        7.44      3.82 o
   9  11   2        0.65       -1.92      5.86 o
   0  12   2        7.25       23.33     12.42 o
   1  12   2        1.46       -1.76      4.78 o
   2  12   2        3.37       -1.70      3.68 o
   3  12   2        7.57       13.34      5.29 o
   4  12   2        5.62       15.02      4.36 o
   5  12   2       31.70       31.02      4.29 o
   6  12   2       11.10       19.22      6.39 o
   7  12   2        3.02       -1.33      5.73 o
   8  12   2        5.85        8.17      5.04 o
  -4 -12   3        0.05       -3.62      3.95 o
  -3 -12   3        0.03       -3.08      3.94 o
  -7 -11   3       44.93       55.32      6.28 o
  -6 -11   3       18.80       21.60      3.22 o
  -5 -11   3      126.20      115.55      6.68 o
  -4 -11   3       30.15       32.15      4.10 o
  -3 -11   3       27.52       28.98      3.54 o
  -2 -11   3       19.17       31.23      4.47 o
  -1 -11   3        9.65       10.52      4.37 o
   0 -11   3       10.39       13.75      4.95 o
   1 -11   3        6.72        7.91      3.39 o
  -8 -10   3       13.51       14.82      4.69 o
  -6 -10   3       29.16       25.10      4.53 o
  -5 -10   3        4.74        5.52      2.74 o
  -4 -10   3       11.70        6.44      2.55 o
  -3 -10   3       12.74       12.92      4.40 o
  -2 -10   3        1.45        2.78      2.33 o
  -1 -10   3       33.28       31.04      3.75 o
   0 -10   3       21.34       20.14      4.30 o
   1 -10   3        1.57       -3.05      3.45 o
   2 -10   3        2.53        0.66      6.06 o
   3 -10   3        6.23        8.60      5.17 o
  -9  -9   3        5.71       10.39      4.11 o
  -8  -9   3        1.46        3.82      4.47 o
  -6  -9   3      134.04      152.70     16.85 o
  -5  -9   3       44.14       43.42      7.43 o
  -4  -9   3       86.48       91.42      5.76 o
  -3  -9   3        1.23        0.52      2.28 o
  -2  -9   3       91.52       83.45      3.64 o
  -1  -9   3       64.01       79.59      3.80 o
   0  -9   3       23.77       25.40      3.26 o
   1  -9   3       17.87       16.96      3.08 o
   2  -9   3        5.83        9.69      4.21 o
   3  -9   3       15.70       22.11      5.26 o
   4  -9   3        0.75       -2.71      4.99 o
 -10  -8   3       25.91       32.02      7.83 o
  -9  -8   3       60.98       59.06      5.61 o
  -8  -8   3      262.63      245.79      7.79 o
  -7  -8   3       53.07       50.47      5.79 o
  -6  -8   3       47.15       35.43     11.22 o
  -5  -8   3      185.99      184.79     15.91 o
  -4  -8   3      153.76      125.65      4.81 o
  -3  -8   3      603.57      516.42      8.65 o
  -2  -8   3      295.11      249.23      4.82 o
  -1  -8   3      399.63      358.17      5.20 o
   0  -8   3      261.52      229.18      4.13 o
   1  -8   3       28.45       26.27      2.65 o
   2  -8   3        1.89       -2.61      2.69 o
   3  -8   3       24.56       26.44      4.89 o
   4  -8   3       23.50       21.04      5.34 o
   5  -8   3       18.31       14.34      6.41 o
 -10  -7   3        0.69       -0.21      4.02 o
  -9  -7   3       25.84       21.43      4.09 o
  -8  -7   3        7.27        6.42      3.63 o
  -7  -7   3       48.16       28.78      3.24 o
  -6  -7   3        3.62        2.01      7.85 o
  -5  -7   3      274.30      276.07     17.60 o
  -4  -7   3       32.53       50.59      9.15 o
  -3  -7   3        6.58       12.83      2.02 o
  -2  -7   3      325.98      380.67      5.55 o
  -1  -7   3      182.08      217.89      5.51 o
   0  -7   3      263.11      299.66      3.93 o
   1  -7   3       27.24       32.98      2.79 o
   2  -7   3       42.93       45.92      2.74 o
   3  -7   3       91.88       85.19      4.05 o
   4  -7   3       18.50       12.41      6.33 o
   5  -7   3       54.72       52.54      6.60 o
   6  -7   3       24.22       13.96      5.76 o
 -10  -6   3       50.84       50.46      4.62 o
  -9  -6   3      119.58      123.04      8.46 o
  -8  -6   3      178.33      176.67      8.00 o
  -7  -6   3      101.94      103.97      5.71 o
  -6  -6   3       38.71       36.48      2.79 o
  -5  -6   3      334.52      369.98     19.76 o
  -4  -6   3     1630.07     1661.24     43.60 o
  -3  -6   3      515.69      472.72      7.84 o
  -2  -6   3      869.17      928.19      9.15 o
  -1  -6   3      208.53      207.78      3.35 o
   0  -6   3      181.53      166.69      2.81 o
   1  -6   3      130.08      117.58      3.06 o
   2  -6   3       53.29       40.64      2.33 o
   3  -6   3      176.00      152.84      4.30 o
   4  -6   3      121.60      104.24      4.71 o
   5  -6   3       33.24       33.17      4.87 o
   6  -6   3        0.56        2.64      4.88 o
   7  -6   3        1.50       -0.72      6.31 o
 -10  -5   3        0.18        2.08      3.50 o
  -9  -5   3        0.09       -3.25      3.25 o
  -8  -5   3       12.37       12.07      2.18 o
  -7  -5   3       64.86       85.08      3.76 o
  -6  -5   3      220.71      224.24      4.24 o
  -5  -5   3        0.68       -2.00      2.83 o
  -4  -5   3       27.76       24.59      6.97 o
  -3  -5   3      340.92      428.13     17.91 o
  -2  -5   3        6.01       12.11      1.57 o
  -1  -5   3        4.52        2.92      1.54 o
   0  -5   3      133.53      131.88      2.50 o
   1  -5   3        6.04        7.03      1.40 o
   2  -5   3        6.41        2.70      1.58 o
   3  -5   3       44.16       57.08      2.38 o
   4  -5   3      168.21      222.01      5.02 o
   5  -5   3        4.37        9.18      3.00 o
   6  -5   3       44.50       55.46      5.05 o
   7  -5   3        8.49        9.29      5.20 o
   8  -5   3        7.23        5.84      6.68 o
 -10  -4   3       12.91        8.64      4.10 o
  -9  -4   3       71.26       73.64      3.99 o
  -8  -4   3      115.44      105.57      3.72 o
  -7  -4   3      121.02      109.73      3.70 o
  -6  -4   3       39.03       38.78      1.84 o
  -5  -4   3     1783.01     1660.03     16.33 o
  -4  -4   3      528.79      566.73     11.45 o
  -3  -4   3     1563.43     1305.41     33.62 o
  -2  -4   3      508.88      450.01      8.92 o
  -1  -4   3       20.89       14.52      1.11 o
   0  -4   3      790.02      782.22      5.79 o
   1  -4   3      408.77      349.21      3.91 o
   2  -4   3     2496.60     2672.62     16.72 o
   3  -4   3      461.74      443.69      5.06 o
   4  -4   3      168.85      175.14      3.41 o
   5  -4   3      121.38      117.25      3.83 o
   6  -4   3        1.56        3.45      3.30 o
   7  -4   3       69.36       66.98      5.46 o
   8  -4   3        8.40       16.43      5.48 o
   9  -4   3        3.23       -4.79      6.44 o
 -10  -3   3       10.84       10.53      4.42 o
  -9  -3   3       56.42       57.21      4.31 o
  -8  -3   3      137.99      125.18      4.37 o
  -7  -3   3      385.30      388.02      6.03 o
  -6  -3   3      541.19      568.42      6.52 o
  -5  -3   3      684.04      740.51      6.03 o
  -4  -3   3      722.72      830.72      6.55 o
  -3  -3   3     1081.56     1179.50     11.44 o
  -2  -3   3     2625.45     3061.39     30.57 o
  -1  -3   3       99.72       65.02      1.31 o
   0  -3   3     1525.39     1788.53     10.62 o
   1  -3   3     1082.29      989.02      6.47 o
   2  -3   3      135.29      112.18      1.88 o
   3  -3   3       55.92       55.24      2.10 o
   4  -3   3      111.79      111.14      2.75 o
   5  -3   3       11.76        6.33      1.65 o
   6  -3   3        1.58        3.14      2.19 o
   7  -3   3        0.05        1.93      3.80 o
   8  -3   3        2.63        2.20      4.68 o
   9  -3   3        1.69        7.37      6.25 o
 -10  -2   3        0.90       -4.84      4.84 o
  -9  -2   3       74.51       75.85      4.61 o
  -8  -2   3      194.35      193.26      5.28 o
  -7  -2   3       82.94       83.61      3.13 o
  -6  -2   3      720.37      746.32      6.96 o
  -5  -2   3     1383.26     1332.44     10.10 o
  -4  -2   3     1480.25     1432.99     10.89 o
  -3  -2   3     1058.74     1016.04      6.91 o
  -2  -2   3      863.51      777.93      5.22 o
  -1  -2   3     1776.96     1723.10     10.40 o
   0  -2   3     3846.42     4066.37     21.71 o
   1  -2   3     4280.77     4267.11     22.19 o
   2  -2   3     3470.07     3451.48     17.98 o
   3  -2   3     2292.66     2469.02     15.08 o
   4  -2   3      162.62      124.75      2.63 o
   5  -2   3      148.10      124.39      3.46 o
   6  -2   3      804.65      786.29      8.40 o
   7  -2   3       42.07       46.00      4.29 o
   8  -2   3       72.76       74.55      7.43 o
   9  -2   3        5.55        7.04      5.91 o
  10  -2   3        8.14        7.20      6.81 o
 -10  -1   3       16.67       14.69      4.42 o
  -9  -1   3        7.38       12.31      2.82 o
  -8  -1   3        0.94        4.60      2.37 o
  -7  -1   3       48.69       48.33      2.46 o
  -6  -1   3      315.59      327.64      4.13 o
  -5  -1   3      312.34      324.36      3.96 o
  -4  -1   3       42.83       70.05      1.75 o
  -3  -1   3     2599.12     2575.45     14.55 o
  -2  -1   3      289.57      321.04      2.87 o
  -1  -1   3      288.41      286.40      2.43 o
   0  -1   3     2534.34     2627.60     12.16 o
   1  -1   3      595.17      639.80      3.73 o
   2  -1   3      728.58      670.42      4.82 o
   3  -1   3      136.45       96.55      1.88 o
   4  -1   3     2686.79     2867.85     17.83 o
   5  -1   3      257.48      237.11      3.59 o
   6  -1   3        3.77        0.35      1.54 o
   7  -1   3      354.23      330.99      6.80 o
   8  -1   3       57.29       44.31      5.45 o
   9  -1   3       52.49       47.69      7.23 o
  10  -1   3        0.15       12.61      8.27 o
 -10   0   3        0.25       -0.32      3.89 o
  -9   0   3        0.18       -3.46      3.46 o
  -8   0   3        4.98        3.86      2.35 o
  -7   0   3        0.12        1.05      1.96 o
  -6   0   3       95.14       96.94      2.82 o
  -5   0   3      290.71      292.11      4.36 o
  -4   0   3        7.49       22.19      1.62 o
  -3   0   3       25.55       33.75      1.28 o
  -2   0   3      166.97      183.71      1.86 o
  -1   0   3     7303.38     7760.21     32.53 o
   0   0   3      393.64      410.08      2.34 o
   1   0   3     2161.20     2262.80     11.35 o
   2   0   3     1539.37     1515.98      9.55 o
   3   0   3     1119.60     1109.88      7.50 o
   4   0   3     1018.04      960.78      6.75 o
   5   0   3      864.82      805.74      6.33 o
   6   0   3      457.14      465.80      5.33 o
   7   0   3      604.25      601.50      6.86 o
   8   0   3      185.32      196.54      5.52 o
   9   0   3       73.02       82.69      6.41 o
  10   0   3       27.75       42.93      7.20 o
  11   0   3       13.56       22.85      8.37 o
 -10   1   3       19.70       20.24      5.35 o
  -9   1   3        7.29       14.90      4.35 o
  -8   1   3        0.41       -0.74      2.89 o
  -7   1   3       95.65       93.51      3.35 o
  -6   1   3      413.72      414.20      6.55 o
  -5   1   3       31.81       40.82      2.22 o
  -4   1   3     1587.89     1754.61     12.24 o
  -3   1   3     2124.70     2433.96     14.18 o
  -2   1   3     1812.47     2184.65     11.24 o
  -1   1   3     3695.58     4409.87     20.72 o
   0   1   3     3408.40     3730.74     17.17 o
   1   1   3    11230.51    11534.62     62.52 o
   2   1   3     1833.96     2024.35     12.36 o
   3   1   3     1968.57     1906.87     11.08 o
   4   1   3      767.38      708.01      5.50 o
   5   1   3     1330.94     1421.23      9.85 o
   6   1   3      262.58      225.22      3.43 o
   7   1   3       82.37       88.99      2.96 o
   8   1   3      613.48      623.35      9.02 o
   9   1   3        4.78        3.28      3.01 o
  10   1   3        1.04       -0.39      4.76 o
  11   1   3        5.50        6.76      5.94 o
  -9   2   3        0.05        2.58      5.21 o
  -8   2   3        2.78        2.44      3.55 o
  -7   2   3        4.68        0.12      2.47 o
  -6   2   3       19.51       26.23      2.39 o
  -5   2   3       80.61      125.44      3.71 o
  -4   2   3       45.86       57.87      2.28 o
  -3   2   3      236.69      282.48      4.05 o
  -2   2   3     3403.33     3258.23     16.48 o
  -1   2   3       12.52        3.48      0.78 o
   0   2   3      241.70      435.46      3.47 o
   1   2   3      434.50      651.87      4.33 o
   2   2   3      115.46       90.41      1.59 o
   3   2   3       18.38        8.23      0.93 o
   4   2   3        7.05        2.63      0.95 o
   5   2   3      585.01      599.97      5.28 o
   6   2   3       56.42       54.59      2.03 o
   7   2   3      329.21      310.07      4.64 o
   8   2   3      441.65      456.72      6.91 o
   9   2   3        1.39       -2.44      2.44 o
  10   2   3       18.02       21.85      4.26 o
  11   2   3        5.74       10.41      4.88 o
  -9   3   3        0.36       -5.49      5.49 o
  -8   3   3        7.50        3.50      5.05 o
  -7   3   3       15.07       22.38      4.08 o
  -6   3   3       21.54       26.86      3.83 o
  -5   3   3       71.71       94.71      3.55 o
  -4   3   3      403.51      393.60      5.04 o
  -3   3   3      884.33      918.95      7.09 o
  -2   3   3      137.76       69.01      1.68 o
  -1   3   3     1269.11     1055.95      6.65 o
   0   3   3     4531.07     4078.74     20.38 o
   1   3   3     6148.39     5788.60     28.95 o
   2   3   3      161.56      128.59      1.89 o
   3   3   3       44.17       43.98      1.37 o
   4   3   3     1472.65     1381.48      9.34 o
   5   3   3     1241.83     1272.03      9.98 o
   6   3   3      330.59      284.87      4.12 o
   7   3   3      304.89      265.81      4.78 o
   8   3   3       86.56       87.17      3.61 o
   9   3   3      141.73      155.18      4.61 o
  10   3   3       63.77       64.32      4.46 o
  11   3   3       57.39       58.22      5.54 o
  12   3   3       34.16       36.21      5.51 o
  -8   4   3        5.39       -4.36      6.25 o
  -7   4   3       34.14       28.54      5.70 o
  -6   4   3       12.21       13.01      4.12 o
  -5   4   3        0.40        1.85      2.79 o
  -4   4   3       83.65       87.66      3.20 o
  -3   4   3       37.57       42.44      2.08 o
  -2   4   3      126.89       94.07      2.37 o
  -1   4   3       31.56       29.85      1.45 o
   0   4   3      589.90      504.38      4.86 o
   1   4   3      464.92      459.32      4.05 o
   2   4   3       85.67       94.86      1.91 o
   3   4   3      532.74      567.39      5.03 o
   4   4   3      408.99      455.82      5.36 o
   5   4   3       63.65       55.91      2.58 o
   6   4   3       71.33       68.27      3.28 o
   7   4   3       24.54       22.30      2.19 o
   8   4   3        7.78        7.07      1.88 o
   9   4   3       52.45       58.58      3.12 o
  10   4   3        0.24        1.94      2.42 o
  11   4   3       17.20       21.81      3.75 o
  12   4   3       19.52       13.84      4.40 o
  -8   5   3        3.16       10.61      7.89 o
  -7   5   3        1.21       -0.40      6.10 o
  -6   5   3        4.20       10.01      4.97 o
  -5   5   3        2.60        4.43      3.83 o
  -4   5   3       27.16       37.02      3.39 o
  -3   5   3       35.64       50.79      2.40 o
  -2   5   3      141.19      153.58      3.84 o
  -1   5   3       31.90       26.11      1.58 o
   0   5   3     2424.57     2405.86     16.34 o
   1   5   3      829.56      851.18      6.39 o
   2   5   3       25.66       26.90      1.40 o
   3   5   3      401.64      373.50      4.80 o
   4   5   3     2920.75     2775.51     20.83 o
   5   5   3      687.18      649.57      6.99 o
   6   5   3       37.02       30.89      2.81 o
   7   5   3      239.78      244.78      5.90 o
   8   5   3       90.63       88.79      3.35 o
   9   5   3       54.60       58.52      2.78 o
  10   5   3      165.52      168.18      4.37 o
  11   5   3       35.86       37.66      3.55 o
  12   5   3       14.97       18.75      8.07 o
  -7   6   3        8.57       -1.80      6.36 o
  -6   6   3        9.86       15.28      5.58 o
  -5   6   3       11.09       13.47      4.59 o
  -4   6   3      115.24      103.92      6.47 o
  -3   6   3       67.94       74.53      4.22 o
  -2   6   3      239.12      219.34      3.87 o
  -1   6   3      160.11      163.65      4.04 o
   0   6   3       46.09       52.56      2.24 o
   1   6   3      260.10      267.28      3.90 o
   2   6   3      328.61      348.89      4.54 o
   3   6   3      820.25      814.64      8.34 o
   4   6   3       61.25       68.27      2.38 o
   5   6   3      166.08      186.83      3.54 o
   6   6   3      169.83      163.24      4.06 o
   7   6   3      252.31      288.08      5.54 o
   8   6   3       72.62       73.81      4.09 o
   9   6   3        0.38        0.71      2.61 o
  10   6   3       17.78       17.92      3.36 o
  11   6   3        1.11       -2.75      4.14 o
  12   6   3        0.25        6.81      5.74 o
  -6   7   3        3.86       13.86      6.79 o
  -5   7   3        5.17        0.31      5.68 o
  -4   7   3       30.24       26.58      4.66 o
  -3   7   3       50.49       59.23      4.97 o
  -2   7   3        0.33        3.32      2.76 o
  -1   7   3      163.98      173.04      4.78 o
   0   7   3        1.12        1.48      1.75 o
   1   7   3      119.74      135.04      3.94 o
   2   7   3       88.94       92.50      3.07 o
   3   7   3      378.42      352.28      6.25 o
   4   7   3      530.42      519.36      7.05 o
   5   7   3      197.15      208.62      4.57 o
   6   7   3       14.42       17.14      2.24 o
   7   7   3       70.72       65.41      3.41 o
   8   7   3      158.65      163.58      5.96 o
   9   7   3        4.23        2.83      2.66 o
  10   7   3        1.05        2.40      3.27 o
  11   7   3       19.14       18.75      4.60 o
  12   7   3        0.26        4.33      5.58 o
  -5   8   3        0.46        1.71      6.46 o
  -4   8   3       13.69        7.88      5.33 o
  -3   8   3        4.67        1.61      4.62 o
  -2   8   3        3.87       -2.27      4.30 o
  -1   8   3        7.49        6.65      3.21 o
   0   8   3       36.24       26.30      3.27 o
   1   8   3        7.26        5.38      2.13 o
   2   8   3       45.72       37.34      2.49 o
   3   8   3      237.10      230.41      4.73 o
   4   8   3      121.08      125.33      4.09 o
   5   8   3       73.70       83.61      3.25 o
   6   8   3      650.57      620.76      8.84 o
   7   8   3      271.03      270.13      5.95 o
   8   8   3       84.56       89.25      4.52 o
   9   8   3      100.89      105.51      5.14 o
  10   8   3       43.28       49.34      5.74 o
  11   8   3       26.46       32.64      6.13 o
  -4   9   3        3.34       -0.36      5.79 o
  -3   9   3       12.47       19.20      5.71 o
  -2   9   3        3.48       -1.08      4.73 o
  -1   9   3        5.37        7.55      4.48 o
   0   9   3        0.29        2.25      3.07 o
   1   9   3        0.39        1.63      2.64 o
   2   9   3       81.24      107.05      4.00 o
   3   9   3       74.09       86.32      4.00 o
   4   9   3      101.42      128.78      5.38 o
   5   9   3        1.43       -1.49      2.47 o
   6   9   3      170.56      172.82      5.19 o
   7   9   3       77.43       77.57      4.14 o
   8   9   3       50.88       57.41      3.98 o
   9   9   3        8.45       10.41      3.75 o
  10   9   3        0.57       -0.62      4.41 o
  11   9   3       16.82       18.28      5.40 o
  -3  10   3        2.34        2.52      5.76 o
  -2  10   3       10.48       16.14      5.74 o
  -1  10   3        8.05       13.74      5.10 o
   0  10   3        6.81        5.87      5.04 o
   1  10   3       26.41       26.09      4.99 o
   2  10   3        0.99        6.50      3.03 o
   3  10   3       47.88       56.95      4.45 o
   4  10   3       66.01       87.23      5.07 o
   5  10   3       33.03       27.21      3.67 o
   6  10   3        3.29        4.00      2.82 o
   7  10   3       43.08       47.15      6.20 o
   8  10   3       16.59       20.22      3.59 o
   9  10   3       16.84       13.54      4.40 o
  10  10   3       37.16       40.24      5.13 o
  -1  11   3        1.93        2.20      5.08 o
   0  11   3        0.30       -4.33      4.33 o
   1  11   3        0.29        1.94      4.89 o
   2  11   3        2.19        6.79      4.35 o
   3  11   3        0.48       -1.62      3.23 o
   4  11   3        4.09        4.81      4.04 o
   5  11   3        9.95        6.58      4.57 o
   6  11   3        1.36        0.37      3.67 o
   7  11   3       31.46       32.60      4.36 o
   8  11   3        1.47       -0.16      4.48 o
   9  11   3        0.45        6.31      4.86 o
   1  12   3       13.34       17.33      5.65 o
   2  12   3        3.26        2.37      4.44 o
   3  12   3        2.90        7.67      6.68 o
   4  12   3        7.61       22.86      6.92 o
   5  12   3        0.09        2.61      4.90 o
   6  12   3        0.31        0.78      4.14 o
   7  12   3        6.78        7.04      4.06 o
   8  12   3       25.91       14.05      5.42 o
  -6 -11   4        9.61       15.62      4.74 o
  -5 -11   4        3.85        6.95      4.97 o
  -4 -11   4       68.00       74.86      4.91 o
  -3 -11   4       13.62       12.28      2.92 o
  -2 -11   4       27.01       29.52      4.37 o
  -1 -11   4       14.56       12.45      3.88 o
   0 -11   4        9.67       16.92      5.06 o
  -7 -10   4       63.44       44.67     14.29 o
  -6 -10   4       27.60       23.48     12.62 o
  -5 -10   4       31.71       25.98      2.96 o
  -4 -10   4       53.52       53.26      3.97 o
  -3 -10   4       10.72       10.46      3.10 o
  -2 -10   4       10.76       10.56      2.87 o
  -1 -10   4       13.77        5.11      2.75 o
   0 -10   4        9.00        1.63      3.87 o
   1 -10   4        0.09       10.32      4.79 o
   2 -10   4        2.03        6.61      4.14 o
  -7  -9   4        8.08        7.68     11.20 o
  -6  -9   4        8.69       -7.82      8.64 o
  -5  -9   4       15.95       16.54     11.12 o
  -4  -9   4      100.64       90.50      4.18 o
  -3  -9   4       52.63       56.89      5.44 o
  -2  -9   4       22.78       33.80      4.80 o
  -1  -9   4       91.93      107.84      3.97 o
   0  -9   4       22.32       32.45      3.20 o
   1  -9   4       25.27       31.79      2.85 o
   2  -9   4       49.78       55.23      5.22 o
   3  -9   4       81.64       93.46      6.75 o
   4  -9   4       52.97       43.87      6.44 o
  -9  -8   4      130.73      134.67      6.18 o
  -8  -8   4       20.31       19.60      4.18 o
  -7  -8   4      134.02      169.16     18.29 o
  -6  -8   4       99.87       99.82     14.67 o
  -5  -8   4      294.84      350.95     21.99 o
  -4  -8   4      283.60      278.19     21.14 o
  -3  -8   4       73.69       59.82      4.63 o
  -2  -8   4      371.10      359.29      6.55 o
  -1  -8   4      256.20      247.43      4.66 o
   0  -8   4      154.59      155.37      5.06 o
   1  -8   4       28.00       24.65      2.56 o
   2  -8   4       13.91       12.74      2.97 o
   3  -8   4       31.67       38.65      5.14 o
   4  -8   4        1.16        1.11      4.75 o
   5  -8   4        0.18        2.24      5.99 o
 -10  -7   4        4.92        1.38      4.26 o
  -9  -7   4        6.54        5.85      3.77 o
  -8  -7   4        2.54       -0.98      3.08 o
  -7  -7   4        3.72        2.81      2.24 o
  -6  -7   4      101.54       94.25     13.76 o
  -5  -7   4       36.91       29.71      9.55 o
  -4  -7   4       63.87       57.80     10.69 o
  -3  -7   4       55.28       50.49      2.90 o
  -2  -7   4       54.68       47.49      2.37 o
  -1  -7   4      115.99      139.86      3.33 o
   0  -7   4       48.92       47.76      3.18 o
   1  -7   4        7.88       12.62      2.07 o
   2  -7   4        8.15        7.49      2.27 o
   3  -7   4       81.88       98.27      4.28 o
   4  -7   4       19.81       22.67      4.48 o
   5  -7   4       20.08       10.86      4.56 o
   6  -7   4       17.42       19.48      5.99 o
 -10  -6   4       16.00       15.46      4.60 o
  -9  -6   4       45.80       49.30      5.22 o
  -8  -6   4      109.46       99.14      5.85 o
  -7  -6   4        5.56        9.04      2.73 o
  -6  -6   4      172.66      172.46      4.25 o
  -5  -6   4      486.02      457.54     22.01 o
  -4  -6   4      729.59      720.81     26.54 o
  -3  -6   4      413.94      423.94      7.54 o
  -2  -6   4     1275.13     1179.07     11.11 o
  -1  -6   4     1420.81     1409.37     10.07 o
   0  -6   4      845.98      830.24      8.43 o
   1  -6   4      518.81      511.58      5.90 o
   2  -6   4      226.86      212.44      4.96 o
   3  -6   4      229.81      222.00      4.99 o
   4  -6   4       52.32       35.93      3.97 o
   5  -6   4       34.14       43.60      5.07 o
   6  -6   4       60.45       69.32      6.86 o
   7  -6   4        4.71       21.08      5.96 o
 -10  -5   4        2.82        6.93      4.66 o
  -9  -5   4        4.12        4.64      2.54 o
  -8  -5   4        8.19        3.30      3.60 o
  -7  -5   4      211.99      228.98      4.94 o
  -6  -5   4       94.46       88.00      3.96 o
  -5  -5   4       56.30       31.17      5.40 o
  -4  -5   4       15.06       27.22      7.54 o
  -3  -5   4      315.45      370.00     10.29 o
  -2  -5   4       43.33       34.57      1.82 o
  -1  -5   4       64.91       74.47      2.21 o
   0  -5   4       31.72       22.10      1.34 o
   1  -5   4      178.74      169.51      3.21 o
   2  -5   4        0.12        4.37      1.65 o
   3  -5   4        3.55       -0.16      1.80 o
   4  -5   4       39.64       34.49      3.13 o
   5  -5   4       80.89       75.61      4.56 o
   6  -5   4       15.07       18.79      4.37 o
   7  -5   4       15.40       14.22      5.49 o
   8  -5   4        0.31       -3.45      5.64 o
 -10  -4   4       13.54       19.68      5.08 o
  -9  -4   4       20.92       20.84      4.89 o
  -8  -4   4        6.57        4.77      2.96 o
  -7  -4   4      114.58      120.88      3.83 o
  -6  -4   4      180.16      179.20      3.52 o
  -5  -4   4      130.45      124.22      3.00 o
  -4  -4   4     1602.37     1609.12     17.53 o
  -3  -4   4     1605.84     1491.84     18.93 o
  -2  -4   4     1513.73     1587.20     13.65 o
  -1  -4   4     3939.21     3990.95     25.75 o
   0  -4   4     1301.65     1438.04      9.43 o
   1  -4   4     4083.96     4157.81     24.15 o
   2  -4   4      830.80      766.86      7.06 o
   3  -4   4     1401.08     1320.39      9.81 o
   4  -4   4      321.22      311.53      7.01 o
   5  -4   4      396.01      370.52      6.44 o
   6  -4   4      293.35      299.31      7.66 o
   7  -4   4       16.59       21.82      4.56 o
   8  -4   4       39.74       39.44      5.40 o
   9  -4   4        3.49       -7.25      8.05 o
 -10  -3   4        0.81       -0.20      4.32 o
  -9  -3   4       47.37       43.01      4.16 o
  -8  -3   4      125.43      129.09      4.58 o
  -7  -3   4      154.64      187.24      4.41 o
  -6  -3   4       85.17       93.45      2.66 o
  -5  -3   4       25.86       40.98      1.93 o
  -4  -3   4     1026.47     1095.83      9.32 o
  -3  -3   4     1222.42     1284.04     10.60 o
  -2  -3   4      231.61      246.01      2.83 o
  -1  -3   4       41.52       53.03      1.37 o
   0  -3   4      511.71      495.27      5.00 o
   1  -3   4      120.10      114.64      2.05 o
   2  -3   4      138.97      126.56      2.54 o
   3  -3   4      357.91      355.94      4.18 o
   4  -3   4      255.06      244.35      3.50 o
   5  -3   4      105.60       92.94      3.45 o
   6  -3   4        2.82        4.79      2.98 o
   7  -3   4       16.59       15.92      4.09 o
   8  -3   4       15.93       10.37      4.48 o
   9  -3   4        0.36       -5.46      7.64 o
 -10  -2   4        2.30       -1.58      5.01 o
  -9  -2   4       24.50       29.81      3.83 o
  -8  -2   4       41.87       49.01      3.43 o
  -7  -2   4       85.99       90.62      3.50 o
  -6  -2   4       90.03       87.40      2.85 o
  -5  -2   4        3.03        1.39      1.26 o
  -4  -2   4      838.24      786.27      7.27 o
  -3  -2   4       61.02       47.26      1.50 o
  -2  -2   4      432.96      419.35      3.58 o
  -1  -2   4       24.49       46.06      1.42 o
   0  -2   4     1420.99     1467.78      9.07 o
   1  -2   4     1685.34     1742.47      9.76 o
   2  -2   4     2111.08     2300.99     13.71 o
   3  -2   4      325.12      289.49      3.55 o
   4  -2   4      935.21     1059.68      8.06 o
   5  -2   4      792.14      750.13      7.37 o
   6  -2   4      354.88      382.35      5.81 o
   7  -2   4        6.43        7.05      4.18 o
   8  -2   4       67.27       74.34      7.57 o
   9  -2   4       12.22        9.30      6.15 o
  10  -2   4        5.59        5.07      6.62 o
 -10  -1   4        0.20       -5.32      5.32 o
  -9  -1   4        1.07        1.79      2.37 o
  -8  -1   4       41.47       43.26      2.73 o
  -7  -1   4      132.11      136.43      4.07 o
  -6  -1   4       45.07       43.99      2.20 o
  -5  -1   4      436.73      413.35      4.58 o
  -4  -1   4     2418.56     2447.09     15.05 o
  -3  -1   4      190.13      176.30      2.25 o
  -2  -1   4      779.05      803.82      6.05 o
  -1  -1   4     1153.41     1318.67      6.86 o
   0  -1   4      844.89      992.57      5.15 o
   1  -1   4      805.23      787.62      4.96 o
   2  -1   4      334.96      396.60      3.44 o
   3  -1   4     5113.29     5441.36     29.86 o
   4  -1   4      577.14      545.97      5.98 o
   5  -1   4      461.98      427.06      5.48 o
   6  -1   4       35.87       38.06      2.28 o
   7  -1   4      458.54      436.23      6.78 o
   8  -1   4      347.86      371.28     10.51 o
   9  -1   4       46.72       37.97      6.59 o
  10  -1   4       19.51       19.88      8.30 o
 -10   0   4        4.33        2.68      3.81 o
  -9   0   4        6.14       11.91      3.78 o
  -8   0   4       24.14       30.27      3.22 o
  -7   0   4        0.27       -1.39      1.85 o
  -6   0   4       32.55       37.10      2.65 o
  -5   0   4       10.39       12.79      1.65 o
  -4   0   4        3.72        4.80      1.30 o
  -3   0   4      158.41      151.06      2.34 o
  -2   0   4        3.72        8.87      0.79 o
  -1   0   4      731.22      693.11      4.22 o
   0   0   4      341.49      268.95      2.13 o
   1   0   4     2392.26     2291.05     10.84 o
   2   0   4       34.44       30.53      1.40 o
   3   0   4     2802.41     2837.38     16.51 o
   4   0   4     1668.19     1668.23     10.66 o
   5   0   4      451.30      440.71      5.77 o
   6   0   4      514.24      469.98      5.68 o
   7   0   4      373.57      372.07      6.01 o
   8   0   4      134.63      132.51      5.92 o
   9   0   4      203.31      200.39      7.69 o
  10   0   4       27.12       27.14     10.32 o
  11   0   4       21.77       13.63      6.90 o
  -9   1   4        0.11       -3.14      3.89 o
  -8   1   4        7.65       10.36      3.54 o
  -7   1   4       23.80       25.30      2.65 o
  -6   1   4       11.88       16.57      2.36 o
  -5   1   4      263.81      257.99      4.45 o
  -4   1   4      680.30      691.52      6.58 o
  -3   1   4      111.57       83.22      2.12 o
  -2   1   4      944.14      869.78      5.38 o
  -1   1   4     1240.29     1230.01      6.77 o
   0   1   4     3164.96     3035.53     15.33 o
   1   1   4      902.86      837.76      5.31 o
   2   1   4     1529.94     1428.20      9.84 o
   3   1   4     1634.29     1562.94      9.70 o
   4   1   4     1202.45     1142.61      8.23 o
   5   1   4       13.42       11.52      1.36 o
   6   1   4      337.16      358.67      4.41 o
   7   1   4      805.17      781.23      7.54 o
   8   1   4      536.47      494.70      7.08 o
   9   1   4        6.73       -2.52      3.86 o
  10   1   4       38.58       39.26      5.86 o
  11   1   4        6.50        9.02      6.44 o
  -9   2   4        8.27        9.68      6.18 o
  -8   2   4        9.87       10.49      3.96 o
  -7   2   4       14.82       10.68      3.41 o
  -6   2   4        3.52        2.29      2.28 o
  -5   2   4       55.79       37.44      2.61 o
  -4   2   4       31.92       23.78      1.93 o
  -3   2   4       87.33      144.66      2.86 o
  -2   2   4      119.19       95.03      1.98 o
  -1   2   4       98.02      101.95      1.73 o
   0   2   4        1.90        5.16      0.83 o
   1   2   4      854.40      995.19      6.21 o
   2   2   4      100.67      137.15      2.53 o
   3   2   4      230.46      224.88      3.74 o
   4   2   4      255.57      216.15      3.14 o
   5   2   4      643.29      773.11      6.64 o
   6   2   4       79.17       72.93      2.36 o
   7   2   4      123.80       99.55      3.10 o
   8   2   4      142.77      139.96      4.06 o
   9   2   4       15.17       13.62      3.08 o
  10   2   4        8.04       11.58      4.71 o
  11   2   4        8.40        8.04      6.09 o
  -8   3   4        3.09       -0.19      5.01 o
  -7   3   4       19.45       10.90      4.05 o
  -6   3   4        6.90        8.59      3.82 o
  -5   3   4       24.26       25.39      2.67 o
  -4   3   4      156.00      170.23      3.82 o
  -3   3   4       41.45       61.40      2.11 o
  -2   3   4        3.85       11.72      1.27 o
  -1   3   4     1744.51     1941.05     11.18 o
   0   3   4     2283.80     2434.32     12.81 o
   1   3   4     1146.98     1165.86      7.23 o
   2   3   4      638.29      597.47      4.65 o
   3   3   4     1821.40     1873.77     12.15 o
   4   3   4      707.09      681.76      6.13 o
   5   3   4     1166.73     1132.29      8.67 o
   6   3   4     1279.41     1247.60     10.57 o
   7   3   4      470.58      443.84      5.53 o
   8   3   4      152.01      146.44      5.57 o
   9   3   4      192.68      178.87      6.01 o
  10   3   4       12.78       22.01      4.28 o
  11   3   4       94.08       99.89      8.05 o
  12   3   4       10.16       12.42      5.63 o
  -8   4   4        0.87        2.57      6.83 o
  -7   4   4        2.40       -0.49      4.98 o
  -6   4   4       15.07        5.23      4.77 o
  -5   4   4       36.47       22.70      4.03 o
  -4   4   4       13.76       13.40      2.19 o
  -3   4   4       16.41       10.79      1.72 o
  -2   4   4        5.49       11.57      1.86 o
  -1   4   4       13.26        8.79      1.20 o
   0   4   4       81.69      100.92      2.22 o
   1   4   4      651.80      741.30      5.62 o
   2   4   4      424.72      468.86      4.25 o
   3   4   4      243.48      247.35      3.01 o
   4   4   4      312.67      338.51      4.21 o
   5   4   4      314.97      380.86      5.15 o
   6   4   4      160.01      167.89      3.42 o
   7   4   4        1.48        4.05      1.96 o
   8   4   4       17.60       26.40      2.44 o
   9   4   4       32.88       36.67      2.93 o
  10   4   4       52.20       51.33      3.90 o
  11   4   4       41.80       44.04      5.18 o
  12   4   4        7.29        6.94      4.62 o
  -7   5   4        0.01       -2.19      5.60 o
  -6   5   4        5.32       -4.56      4.56 o
  -5   5   4       47.21       76.62      9.91 o
  -4   5   4       45.38       60.29      4.93 o
  -3   5   4        0.91        8.41      2.18 o
  -2   5   4       60.86       65.76      2.40 o
  -1   5   4      957.42      980.30      9.64 o
   0   5   4     1357.05     1361.56      8.88 o
   1   5   4      298.27      303.76      3.87 o
   2   5   4     1118.30     1124.05      8.16 o
   3   5   4     2412.25     2397.21     14.66 o
   4   5   4      931.98      894.20      7.84 o
   5   5   4     1191.78     1171.48     11.03 o
   6   5   4      778.49      714.48      8.18 o
   7   5   4      138.20      125.84      3.89 o
   8   5   4      204.92      193.35      4.77 o
   9   5   4      173.18      180.81      5.00 o
  10   5   4      285.46      277.04      6.21 o
  11   5   4        6.70        9.73      3.43 o
  12   5   4       42.86       45.02      4.52 o
  -7   6   4        4.50        6.35     10.25 o
  -6   6   4        6.10       12.68      5.78 o
  -5   6   4       10.11        8.61      4.50 o
  -4   6   4        1.04        4.42      4.40 o
  -3   6   4        0.33        2.03      3.01 o
  -2   6   4        9.47        5.60      1.98 o
  -1   6   4       14.56       19.58      1.86 o
   0   6   4        1.34        1.90      1.49 o
   1   6   4      172.37      141.49      3.03 o
   2   6   4      211.37      198.72      3.66 o
   3   6   4       81.59       94.05      2.51 o
   4   6   4       33.53       35.18      2.08 o
   5   6   4       96.81      102.21      4.22 o
   6   6   4       90.90       85.58      3.12 o
   7   6   4       60.74       65.23      2.97 o
   8   6   4       79.14       86.43      3.40 o
   9   6   4       10.79       20.12      2.96 o
  10   6   4        8.35        5.91      2.56 o
  11   6   4       28.64       43.19      5.37 o
  12   6   4        0.07       13.63      7.79 o
  -6   7   4        0.02       -2.60      5.97 o
  -5   7   4        0.15       -1.15      4.58 o
  -4   7   4        0.00        2.10      4.56 o
  -3   7   4       11.21        3.68      4.33 o
  -2   7   4        6.23       -0.34      2.80 o
  -1   7   4        0.45       -1.74      2.29 o
   0   7   4       21.63       11.72      2.23 o
   1   7   4        4.01       10.45      1.86 o
   2   7   4       60.11       72.94      2.68 o
   3   7   4        8.75       15.65      2.16 o
   4   7   4       94.05       81.81      2.98 o
   5   7   4        6.35        5.12      1.75 o
   6   7   4       63.88       56.73      2.66 o
   7   7   4       53.41       52.78      3.20 o
   8   7   4       35.96       37.46      3.65 o
   9   7   4       24.88       37.04      5.65 o
  10   7   4       35.36       22.90      4.09 o
  11   7   4       27.56       23.83      4.95 o
  12   7   4        1.18       -3.09      5.51 o
  -5   8   4        0.02       -5.62      5.62 o
  -4   8   4        0.34       -0.44      5.41 o
  -3   8   4       12.92       10.29      5.92 o
  -2   8   4        5.83       12.37      4.01 o
  -1   8   4       41.99       48.79      4.10 o
   0   8   4       14.47       16.68      3.08 o
   1   8   4       40.98       45.26      3.08 o
   2   8   4       52.20       45.05      2.79 o
   3   8   4        4.30        0.80      1.93 o
   4   8   4       29.42       32.34      2.85 o
   5   8   4      496.01      472.14      6.92 o
   6   8   4       84.65       77.59      3.35 o
   7   8   4      102.11      102.46      4.58 o
   8   8   4       82.21       82.93      5.09 o
   9   8   4       26.65       32.90      4.38 o
  10   8   4        6.95       -2.15      4.62 o
  11   8   4       13.98       15.11      5.71 o
  -4   9   4        2.11        6.19      6.04 o
  -3   9   4        0.07       -4.64      6.07 o
  -2   9   4        5.72        8.30      5.61 o
  -1   9   4        0.19       -0.18      4.13 o
   0   9   4        7.49       13.68      3.84 o
   1   9   4        7.47        2.01      2.82 o
   2   9   4       42.09       55.27      3.90 o
   3   9   4        3.25        4.10      2.29 o
   4   9   4       21.04       12.92      2.95 o
   5   9   4      135.84      137.83      4.76 o
   6   9   4       23.82       31.83      3.07 o
   7   9   4       75.24       73.97      4.07 o
   8   9   4        8.17        6.92      3.34 o
   9   9   4        5.03        6.51      4.57 o
  10   9   4        3.21       -0.69      4.64 o
  11   9   4        3.27        1.48      5.13 o
  -3  10   4        2.22        8.77      7.06 o
  -2  10   4        1.30       -5.82      5.82 o
  -1  10   4        6.42        2.30      5.36 o
   0  10   4        2.43        1.40      4.42 o
   1  10   4       12.84        6.34      3.87 o
   2  10   4       12.25       10.29      4.49 o
   3  10   4        2.68        4.61      3.01 o
   4  10   4       75.06       86.15      5.36 o
   5  10   4        1.43       12.09      3.50 o
   6  10   4       37.47       49.02      4.16 o
   7  10   4        1.32        2.88      3.21 o
   8  10   4       21.04       26.64      4.42 o
   9  10   4       20.00       16.05      5.01 o
  10  10   4       12.38        9.77      4.94 o
  -1  11   4        0.54        6.56      7.34 o
   0  11   4        5.53       13.49     10.85 o
   1  11   4       12.01       -0.11      5.00 o
   2  11   4        3.36       -1.81      4.47 o
   3  11   4        1.65        1.96      3.87 o
   4  11   4        1.97       -1.34      4.17 o
   5  11   4        5.70        9.22      4.12 o
   6  11   4       34.15       37.55      4.91 o
   7  11   4        0.35        1.27      3.96 o
   8  11   4        0.10       -2.37      3.96 o
   9  11   4        1.70       -2.30      3.94 o
  10  11   4        0.04       -7.72      8.90 o
   1  12   4        9.55        2.66      5.81 o
   2  12   4        1.03        6.76      5.27 o
   3  12   4        1.22        6.22      4.93 o
   4  12   4        7.05       16.64      8.37 o
   5  12   4        0.37       -2.74      6.94 o
   6  12   4       23.75       23.64      5.02 o
   7  12   4       17.03       17.82      4.74 o
   8  12   4        1.75        5.26      4.38 o
  -4 -11   5        1.73        3.37      3.47 o
  -3 -11   5       15.81       16.65      5.33 o
  -2 -11   5        3.43        6.51      3.58 o
  -1 -11   5       21.50       19.85      5.07 o
  -7 -10   5       29.90       45.28     15.79 o
  -6 -10   5       29.79       25.14     12.99 o
  -5 -10   5       44.26       43.49      5.01 o
  -4 -10   5       52.13       50.39      3.96 o
  -3 -10   5       74.06       73.29      5.78 o
  -2 -10   5       78.89       82.68      4.11 o
  -1 -10   5       83.24       83.18      4.20 o
   0 -10   5        7.46        7.35      5.72 o
   1 -10   5        5.15        7.23      4.85 o
   2 -10   5       16.88       14.02      3.37 o
  -7  -9   5        1.14        4.35     11.00 o
  -6  -9   5        0.09       14.74     11.36 o
  -5  -9   5        6.20        6.57     10.73 o
  -4  -9   5        2.17        3.49      2.53 o
  -3  -9   5       18.94       17.54      2.76 o
  -2  -9   5      106.89      124.39      5.23 o
  -1  -9   5       60.46       60.92      3.23 o
   0  -9   5       15.78       20.46      3.31 o
   1  -9   5        8.71        5.21      3.80 o
   2  -9   5       43.99       46.72      7.02 o
   3  -9   5       17.21       24.17      5.11 o
   4  -9   5       21.41        0.35     11.02 o
  -8  -8   5       18.73       19.07      3.08 o
  -7  -8   5       17.04        4.02     10.73 o
  -6  -8   5       87.93       73.37     14.31 o
  -5  -8   5       68.28       85.43     13.43 o
  -4  -8   5      187.87      204.01     11.06 o
  -3  -8   5      143.17      158.35      5.17 o
  -2  -8   5       76.55      104.11      4.29 o
  -1  -8   5      121.36      120.54      3.60 o
   0  -8   5       21.61       31.07      2.89 o
   1  -8   5       25.44       19.63      2.24 o
   2  -8   5       37.02       36.54      3.31 o
   3  -8   5       78.10       69.13      5.81 o
   4  -8   5       20.53       19.66      5.71 o
   5  -8   5        5.78        6.18      6.33 o
  -9  -7   5        3.32        3.18      4.09 o
  -8  -7   5       10.65        9.12      3.37 o
  -7  -7   5       11.39        6.31      2.50 o
  -6  -7   5      101.09       93.90     14.78 o
  -5  -7   5        7.07       19.59      9.90 o
  -4  -7   5        4.46        6.34      7.93 o
  -3  -7   5        8.71       11.07      2.19 o
  -2  -7   5       14.82        8.95      2.62 o
  -1  -7   5        0.07        1.05      1.77 o
   0  -7   5       18.06       15.57      2.08 o
   1  -7   5       16.60       10.55      1.88 o
   2  -7   5       54.51       68.10      4.25 o
   3  -7   5       50.20       79.40      5.03 o
   4  -7   5        0.19       -1.09      4.16 o
   5  -7   5        7.21        9.33      5.11 o
   6  -7   5        0.16        1.71      6.14 o
  -9  -6   5       51.35       50.82      3.88 o
  -8  -6   5        1.40       -1.41      3.35 o
  -7  -6   5        4.11        2.64      2.74 o
  -6  -6   5      230.90      199.03      4.98 o
  -5  -6   5      294.49      315.80      8.92 o
  -4  -6   5      133.66      127.52     13.27 o
  -3  -6   5      221.96      198.59      6.08 o
  -2  -6   5      399.76      365.62      4.91 o
  -1  -6   5      429.50      402.46      4.27 o
   0  -6   5      396.35      396.09      4.99 o
   1  -6   5      338.27      353.19      4.59 o
   2  -6   5      413.10      413.82      8.23 o
   3  -6   5      255.77      257.34      5.37 o
   4  -6   5      193.77      194.82      6.42 o
   5  -6   5       48.38       51.02      5.22 o
   6  -6   5       34.02       38.48      5.97 o
   7  -6   5       21.14       29.20      6.37 o
  -9  -5   5        6.67        4.51      4.33 o
  -8  -5   5      113.68      111.89      6.20 o
  -7  -5   5      268.81      278.53      7.87 o
  -6  -5   5       11.95       10.14      2.64 o
  -5  -5   5        6.15        1.06      1.67 o
  -4  -5   5      372.40      385.90      7.53 o
  -3  -5   5      202.56      225.67      5.82 o
  -2  -5   5      275.53      239.11      3.38 o
  -1  -5   5       40.36       52.29      1.62 o
   0  -5   5      363.13      333.53      3.97 o
   1  -5   5      129.48      105.61      2.63 o
   2  -5   5        9.54       14.37      1.97 o
   3  -5   5        3.37        1.91      1.89 o
   4  -5   5       10.80       12.14      2.76 o
   5  -5   5       28.84       26.70      4.32 o
   6  -5   5        0.03       -3.43      3.94 o
   7  -5   5        0.01       -0.34      5.21 o
   8  -5   5        0.02       -2.41      5.41 o
 -10  -4   5        0.87        3.59      6.22 o
  -9  -4   5        8.41        7.46      3.62 o
  -8  -4   5        4.97        3.46      2.64 o
  -7  -4   5       10.86       11.27      1.85 o
  -6  -4   5       36.33       32.97      2.63 o
  -5  -4   5      473.13      488.50      5.79 o
  -4  -4   5      145.19      116.17      2.44 o
  -3  -4   5      249.13      195.82      4.14 o
  -2  -4   5     1370.62     1364.59     11.45 o
  -1  -4   5      647.06      650.20      5.73 o
   0  -4   5      726.85      726.14      6.18 o
   1  -4   5     1299.10     1314.53      9.31 o
   2  -4   5      966.97      921.02      8.11 o
   3  -4   5      431.35      407.18      4.81 o
   4  -4   5      338.15      315.08      5.54 o
   5  -4   5      288.17      297.31      6.23 o
   6  -4   5      113.85      119.17      5.88 o
   7  -4   5      145.78      164.05      8.96 o
   8  -4   5       53.52       53.54      6.82 o
   9  -4   5       33.83       48.22     14.83 o
 -10  -3   5        7.24        6.96      4.64 o
  -9  -3   5        2.89        3.77      3.97 o
  -8  -3   5       26.36       30.26      3.34 o
  -7  -3   5       65.66       70.06      3.18 o
  -6  -3   5       28.28       31.76      2.02 o
  -5  -3   5       32.98       32.75      1.99 o
  -4  -3   5      447.95      406.92      4.42 o
  -3  -3   5      802.92      862.21      6.95 o
  -2  -3   5       82.24      120.86      2.42 o
  -1  -3   5       52.64       50.26      1.45 o
   0  -3   5      561.07      528.27      4.78 o
   1  -3   5      524.91      525.19      5.22 o
   2  -3   5       94.49       71.20      2.18 o
   3  -3   5      113.03      126.55      2.81 o
   4  -3   5      560.21      512.98      5.95 o
   5  -3   5       81.62       82.76      2.98 o
   6  -3   5        3.34       -0.41      2.98 o
   7  -3   5        8.39        4.64      4.29 o
   8  -3   5        5.11        4.25      4.40 o
   9  -3   5        0.13        0.03      5.38 o
 -10  -2   5        2.30        5.02      7.37 o
  -9  -2   5        0.25        4.90      3.80 o
  -8  -2   5       33.00       27.28      3.47 o
  -7  -2   5       34.20       25.84      2.62 o
  -6  -2   5       12.54       11.01      2.18 o
  -5  -2   5       63.45       69.15      2.50 o
  -4  -2   5       27.99       30.73      1.82 o
  -3  -2   5      131.80      114.27      2.41 o
  -2  -2   5       15.22       29.66      1.25 o
  -1  -2   5       76.32       60.50      1.53 o
   0  -2   5      350.39      389.64      3.31 o
   1  -2   5     1613.96     1544.52      9.76 o
   2  -2   5      215.58      241.10      3.14 o
   3  -2   5        9.46        4.66      1.14 o
   4  -2   5      299.33      302.54      3.92 o
   5  -2   5      164.90      181.04      3.69 o
   6  -2   5      179.24      196.14      4.41 o
   7  -2   5       88.95       73.89     11.24 o
   8  -2   5       52.58       67.93      7.87 o
   9  -2   5       44.90       46.87      7.56 o
  10  -2   5       19.95       11.83      7.00 o
  -9  -1   5       11.43       22.83      5.10 o
  -8  -1   5       23.98       21.70      3.28 o
  -7  -1   5       91.70       85.00      3.14 o
  -6  -1   5       94.04       95.26      2.94 o
  -5  -1   5      479.47      489.16      5.31 o
  -4  -1   5      522.98      540.92      5.01 o
  -3  -1   5      985.19     1055.46      7.22 o
  -2  -1   5      755.22      853.70      5.27 o
  -1  -1   5      216.11      213.59      2.11 o
   0  -1   5     5032.44     5341.99     24.25 o
   1  -1   5     1927.54     2001.47     10.83 o
   2  -1   5     1158.73     1199.97      7.60 o
   3  -1   5     3265.03     3480.25     22.05 o
   4  -1   5     1561.11     1580.49     10.61 o
   5  -1   5      310.47      272.32      4.21 o
   6  -1   5      117.07      132.93      3.69 o
   7  -1   5      259.84      281.67      6.03 o
   8  -1   5       96.67      121.67      7.07 o
   9  -1   5        8.19        5.34      5.56 o
  10  -1   5        0.97       -2.59      7.94 o
  -9   0   5        0.39       -3.35      3.35 o
  -8   0   5       34.19       23.96      3.20 o
  -7   0   5        8.90        4.20      2.32 o
  -6   0   5        0.80        1.64      1.91 o
  -5   0   5       39.88       44.78      2.38 o
  -4   0   5        3.77        0.43      1.37 o
  -3   0   5       25.05       28.42      1.48 o
  -2   0   5       28.31       42.62      1.39 o
  -1   0   5      140.46      188.67      2.70 o
   0   0   5      681.52      690.82      4.56 o
   1   0   5      366.79      361.44      2.86 o
   2   0   5       53.43       47.63      1.74 o
   3   0   5      134.43      137.62      2.44 o
   4   0   5       30.37       19.20      1.39 o
   5   0   5      509.99      496.41      6.83 o
   6   0   5       39.61       38.14      2.18 o
   7   0   5        8.85        8.20      2.18 o
   8   0   5       75.60       60.38      5.11 o
   9   0   5        1.26        8.84      4.63 o
  10   0   5        2.44        5.30      7.95 o
  11   0   5        4.65        6.26      8.54 o
  -9   1   5        0.05       -0.92      4.20 o
  -8   1   5        4.15        0.98      3.73 o
  -7   1   5       98.54      105.21      4.95 o
  -6   1   5       21.50       29.27      2.63 o
  -5   1   5       38.92       43.04      2.57 o
  -4   1   5      193.40      177.74      3.50 o
  -3   1   5        2.99        7.23      1.37 o
  -2   1   5       76.52       47.11      1.79 o
  -1   1   5      402.95      323.41      3.04 o
   0   1   5      816.59      702.36      4.57 o
   1   1   5      244.29      221.17      2.79 o
   2   1   5      361.35      325.93      2.96 o
   3   1   5     2489.06     2474.94     15.55 o
   4   1   5     1035.43     1017.19      7.87 o
   5   1   5       83.25       59.94      2.11 o
   6   1   5     1052.11      991.15      8.77 o
   7   1   5      922.41      945.48     10.17 o
   8   1   5      302.86      288.60      6.43 o
   9   1   5       68.18       66.17      5.17 o
  10   1   5       28.88       32.98      6.71 o
  11   1   5       42.35       50.05      8.84 o
  -8   2   5        0.14        1.17      4.18 o
  -7   2   5        0.72        5.29      3.30 o
  -6   2   5        3.48        2.69      2.79 o
  -5   2   5       58.94       56.66      3.05 o
  -4   2   5      143.29      128.61      4.04 o
  -3   2   5      330.73      297.19      4.53 o
  -2   2   5      235.54      213.66      2.95 o
  -1   2   5        4.59        3.29      0.91 o
   0   2   5     1100.44     1082.71      6.74 o
   1   2   5      258.74      319.20      2.96 o
   2   2   5       14.93       14.89      1.07 o
   3   2   5        3.45        4.86      1.03 o
   4   2   5      104.54      100.63      2.44 o
   5   2   5       86.72       97.81      3.01 o
   6   2   5       49.05       51.78      2.16 o
   7   2   5       13.83       10.74      1.99 o
   8   2   5        5.03        4.64      2.23 o
   9   2   5        7.16       10.09      4.22 o
  10   2   5        8.95       11.76      4.98 o
  11   2   5        6.73       11.29      6.20 o
  -8   3   5        2.74        7.31      4.94 o
  -7   3   5       11.47       16.08      4.78 o
  -6   3   5        8.25       -1.26      3.72 o
  -5   3   5       12.47       21.43      2.72 o
  -4   3   5       31.42       53.58      2.81 o
  -3   3   5       36.15       30.85      1.95 o
  -2   3   5       30.66       42.48      2.16 o
  -1   3   5      304.54      328.98      3.36 o
   0   3   5      339.24      365.61      3.46 o
   1   3   5      156.64      175.44      2.42 o
   2   3   5        5.93       11.82      1.10 o
   3   3   5      341.42      310.40      3.33 o
   4   3   5      387.65      328.05      3.93 o
   5   3   5      853.67      832.88      7.31 o
   6   3   5      285.33      266.42      5.04 o
   7   3   5      946.36      930.09      9.26 o
   8   3   5      398.59      387.29      6.90 o
   9   3   5       34.52       39.31      3.52 o
  10   3   5      165.99      177.19     11.28 o
  11   3   5       61.68       76.46      6.88 o
  12   3   5       10.83        4.11      7.51 o
  -7   4   5        0.80        4.35      5.29 o
  -6   4   5        1.89        1.84      5.51 o
  -5   4   5      111.36      101.88      6.78 o
  -4   4   5       47.71       55.77      3.35 o
  -3   4   5      303.09      270.77      4.55 o
  -2   4   5      120.26      113.62      2.88 o
  -1   4   5      252.35      216.78      3.48 o
   0   4   5      388.02      389.53      3.93 o
   1   4   5      340.97      332.30      3.69 o
   2   4   5      535.28      546.34      4.64 o
   3   4   5       91.02       92.53      2.20 o
   4   4   5       69.58       68.74      2.27 o
   5   4   5       84.49       79.83      2.66 o
   6   4   5       37.69       45.44      2.31 o
   7   4   5       39.70       38.49      2.42 o
   8   4   5       47.66       53.97      3.26 o
   9   4   5       75.51       81.93      3.97 o
  10   4   5        0.28        6.74      3.72 o
  11   4   5        0.08        9.76      5.63 o
  12   4   5        1.31        1.34      4.83 o
  -7   5   5        4.45        8.98      6.14 o
  -6   5   5        0.04        1.27      6.09 o
  -5   5   5        8.18       15.93      5.76 o
  -4   5   5        4.69       14.34      4.59 o
  -3   5   5        4.94        0.85      2.34 o
  -2   5   5      156.90      171.67      3.67 o
  -1   5   5      201.50      254.61      3.79 o
   0   5   5        2.52        7.75      1.33 o
   1   5   5        9.74       14.02      1.42 o
   2   5   5      235.10      259.82      3.51 o
   3   5   5      469.45      476.00      5.71 o
   4   5   5      281.76      269.80      4.31 o
   5   5   5       62.59       62.88      2.42 o
   6   5   5      169.39      164.00      3.71 o
   7   5   5       31.85       24.50      2.53 o
   8   5   5      191.44      176.65      5.57 o
   9   5   5      108.70      120.43      4.52 o
  10   5   5       40.78       34.02      3.89 o
  11   5   5       55.67       60.34     15.30 o
  12   5   5        7.45        7.56      5.28 o
  -6   6   5        4.51        2.17      7.82 o
  -5   6   5        1.93       -5.79      5.79 o
  -4   6   5        7.83       11.96      4.85 o
  -3   6   5        0.68       -2.19      3.85 o
  -2   6   5        2.52        2.52      2.81 o
  -1   6   5      176.92      171.01      3.67 o
   0   6   5       58.72       54.34      2.41 o
   1   6   5      161.65      145.40      3.07 o
   2   6   5      307.55      295.18      4.16 o
   3   6   5       26.13       20.97      1.80 o
   4   6   5       73.89       63.80      2.35 o
   5   6   5      199.32      178.08      3.98 o
   6   6   5       44.89       43.01      2.71 o
   7   6   5      184.77      175.77      4.59 o
   8   6   5        6.81        8.08      2.54 o
   9   6   5       26.87       25.53      3.84 o
  10   6   5       64.07       61.47      3.97 o
  11   6   5        1.02        1.16      3.15 o
  12   6   5       24.75       28.32      4.27 o
  -5   7   5        9.09        2.45      7.14 o
  -4   7   5        0.08        9.00      5.24 o
  -3   7   5       46.54       34.45      5.44 o
  -2   7   5       16.97       44.97      4.75 o
  -1   7   5       65.60       40.08      3.94 o
   0   7   5        3.55       -0.48      2.07 o
   1   7   5        9.02        1.48      1.90 o
   2   7   5        0.56        2.96      1.68 o
   3   7   5      115.79      134.50      4.16 o
   4   7   5        1.00        3.48      1.75 o
   5   7   5        1.65       -0.42      1.85 o
   6   7   5        0.76        0.38      2.14 o
   7   7   5        3.71        7.03      2.25 o
   8   7   5        0.19       -0.94      2.44 o
   9   7   5       39.54       38.96      3.37 o
  10   7   5       52.36       51.97      3.82 o
  11   7   5       10.72        9.49      7.59 o
  12   7   5       20.27       34.62     16.71 o
  -4   8   5        3.23       10.31      6.50 o
  -3   8   5        0.37        4.77      6.06 o
  -2   8   5        1.05        5.41      4.64 o
  -1   8   5       27.17       16.97      4.06 o
   0   8   5       77.13       98.73      5.04 o
   1   8   5      166.11      189.73      5.09 o
   2   8   5        1.19        3.03      2.25 o
   3   8   5       72.22       84.20      3.49 o
   4   8   5        6.68        7.16      2.06 o
   5   8   5      186.71      193.16      4.50 o
   6   8   5       21.11       20.78      2.36 o
   7   8   5       23.43       28.94      2.96 o
   8   8   5       31.27       40.77      4.06 o
   9   8   5        2.00        7.19      4.02 o
  10   8   5        8.20       11.61      4.63 o
  11   8   5        7.38       12.94      7.39 o
  -3   9   5        5.78        6.17      6.66 o
  -2   9   5        6.19        9.90      6.21 o
  -1   9   5       17.41        0.09      5.09 o
   0   9   5       35.78       24.87      5.65 o
   1   9   5       34.59       46.77      4.25 o
   2   9   5        0.55       -0.99      2.64 o
   3   9   5        2.56        0.98      2.58 o
   4   9   5       11.12        6.01      2.28 o
   5   9   5        2.92        2.13      2.87 o
   6   9   5        4.39        5.14      2.86 o
   7   9   5       20.60       17.62      3.65 o
   8   9   5        1.91       -2.35      3.54 o
   9   9   5       10.92       15.06      4.12 o
  10   9   5        3.53        1.22      4.91 o
  11   9   5        3.25       12.38      5.70 o
  -2  10   5        1.51       10.24      6.54 o
  -1  10   5        4.88        1.09     10.38 o
   0  10   5       26.29       34.45      5.81 o
   1  10   5        8.16        4.26      4.44 o
   2  10   5        0.80        1.07      3.58 o
   3  10   5        0.10        0.96      3.36 o
   4  10   5        0.71        0.12      2.94 o
   5  10   5        9.73       21.95      4.00 o
   6  10   5        4.39        6.55      3.58 o
   7  10   5       13.41       24.16      4.05 o
   8  10   5       42.99       35.87      4.98 o
   9  10   5        9.84       14.85      4.55 o
  10  10   5        0.32       -4.89      4.89 o
  -1  11   5        3.31        0.16      8.30 o
   0  11   5       12.11        8.60     12.55 o
   1  11   5        5.47       -3.28      5.10 o
   2  11   5        1.07       -2.37      5.06 o
   3  11   5       13.23        7.10      4.96 o
   4  11   5        0.39        3.88      5.11 o
   5  11   5        3.91        4.86      4.37 o
   6  11   5        2.16       -0.06      5.79 o
   7  11   5       18.16       17.84      4.77 o
   8  11   5        3.15        2.23      4.61 o
   9  11   5        0.22       -3.42      4.92 o
   1  12   5        0.94       -9.28     10.59 o
   2  12   5       17.83       13.71      5.85 o
   3  12   5        1.59       -5.07      5.07 o
   4  12   5        1.06        5.93      7.36 o
   5  12   5        2.08       -8.80      8.80 o
   6  12   5        0.09        3.36      5.39 o
   7  12   5       17.76       19.60      5.95 o
   8  12   5        6.98        3.53      5.41 o
  -5 -10   6       18.97       18.23      4.83 o
  -4 -10   6       15.12       13.22      4.83 o
  -3 -10   6       31.11       33.05      3.72 o
  -2 -10   6      105.43      106.04      5.88 o
  -1 -10   6       13.54       12.18      3.78 o
   0 -10   6       48.25       56.50      4.90 o
   1 -10   6       24.99       27.91      5.39 o
  -7  -9   6        1.12       18.74     13.68 o
  -6  -9   6        2.63        8.86     11.93 o
  -5  -9   6       11.24       17.54     12.01 o
  -4  -9   6       13.17       16.40      3.07 o
  -3  -9   6        0.49       -1.69      2.58 o
  -2  -9   6       44.07       49.74      6.01 o
  -1  -9   6        6.43        2.90      2.86 o
   0  -9   6        2.79        5.65      3.10 o
   1  -9   6        8.66       11.97      4.08 o
   2  -9   6        7.11        3.97      2.96 o
   3  -9   6        5.13        9.64      4.93 o
  -8  -8   6       61.98       61.39      5.04 o
  -7  -8   6       60.05       55.83     10.00 o
  -6  -8   6       10.06       14.15     12.05 o
  -5  -8   6       93.85       72.17     14.21 o
  -4  -8   6      108.73      109.23      5.37 o
  -3  -8   6      117.26      108.93      6.56 o
  -2  -8   6       82.08       97.72      5.09 o
  -1  -8   6      161.88      164.06      3.98 o
   0  -8   6       70.15       73.73      3.73 o
   1  -8   6       51.25       54.09      4.24 o
   2  -8   6       85.64       87.82      4.63 o
   3  -8   6       43.67       38.72      5.20 o
   4  -8   6       53.17       63.69      6.36 o
  -8  -7   6        0.53       -1.61      3.44 o
  -7  -7   6       60.96       59.77      3.69 o
  -6  -7   6       38.51       38.65      5.81 o
  -5  -7   6       98.63       65.45     13.07 o
  -4  -7   6       73.13       69.13      2.80 o
  -3  -7   6       60.54       56.04      3.35 o
  -2  -7   6       46.75       48.72      2.94 o
  -1  -7   6      102.28       99.93      3.67 o
   0  -7   6      182.50      175.16      4.75 o
   1  -7   6       19.95       22.85      2.27 o
   2  -7   6        7.06        9.24      2.42 o
   3  -7   6        0.62       -0.97      3.44 o
   4  -7   6        5.54        4.94      4.44 o
   5  -7   6        2.35       -2.78      4.76 o
   6  -7   6        4.12       -6.00      6.00 o
  -9  -6   6        2.87        3.37      3.27 o
  -8  -6   6        3.84        1.18      7.49 o
  -7  -6   6      106.75       90.07      5.00 o
  -6  -6   6       54.12       49.20      3.34 o
  -5  -6   6      189.36      159.77      3.93 o
  -4  -6   6      289.14      251.27      4.42 o
  -3  -6   6      184.64      165.34      4.01 o
  -2  -6   6      238.35      219.62      5.73 o
  -1  -6   6      217.81      210.56      3.45 o
   0  -6   6      451.32      463.73      5.93 o
   1  -6   6       11.12       14.49      1.75 o
   2  -6   6       99.97      107.73      3.56 o
   3  -6   6      287.18      276.30      6.11 o
   4  -6   6      192.29      191.62      8.46 o
   5  -6   6       90.40      107.10      8.12 o
   6  -6   6       26.53       30.26      5.79 o
   7  -6   6       32.82       34.55      6.81 o
  -9  -5   6       36.21       33.02      5.57 o
  -8  -5   6      220.92      224.38      6.53 o
  -7  -5   6       11.87       12.87      3.59 o
  -6  -5   6       58.32       61.31      4.06 o
  -5  -5   6      237.72      223.23      4.90 o
  -4  -5   6      353.14      338.79      9.59 o
  -3  -5   6      450.03      451.11      6.45 o
  -2  -5   6      651.73      660.30      6.44 o
  -1  -5   6      709.75      697.24      6.13 o
   0  -5   6      278.03      311.45      4.06 o
   1  -5   6      155.07      148.89      2.92 o
   2  -5   6       92.20       90.01      3.27 o
   3  -5   6       47.82       46.45      2.92 o
   4  -5   6       74.87       77.55      4.00 o
   5  -5   6        0.40        2.57      3.84 o
   6  -5   6        1.74        3.47      4.34 o
   7  -5   6        5.90       -2.29      5.25 o
   8  -5   6        1.70        3.12      5.88 o
  -9  -4   6        0.12       -0.19      3.54 o
  -8  -4   6       10.05        6.91      5.15 o
  -7  -4   6        6.44        2.31      2.18 o
  -6  -4   6       58.50       49.43      2.99 o
  -5  -4   6        6.81        5.61      2.21 o
  -4  -4   6       68.69       48.95      2.20 o
  -3  -4   6       47.36       42.37      1.96 o
  -2  -4   6       82.80       60.43      1.87 o
  -1  -4   6      168.54      168.85      2.85 o
   0  -4   6      169.63      148.09      2.64 o
   1  -4   6       50.57       45.59      1.82 o
   2  -4   6       60.74       57.10      2.51 o
   3  -4   6      487.60      509.32      5.97 o
   4  -4   6      162.17      153.21      4.42 o
   5  -4   6       22.10       31.94      3.84 o
   6  -4   6       14.61       15.61      4.32 o
   7  -4   6       67.09       82.08      7.10 o
   8  -4   6       26.04       28.26      6.37 o
  -9  -3   6       65.60       69.40      4.97 o
  -8  -3   6       56.69       62.85      4.80 o
  -7  -3   6       24.54       29.12      2.77 o
  -6  -3   6       72.46       67.63      3.09 o
  -5  -3   6      359.73      334.43      5.46 o
  -4  -3   6      526.61      518.78      5.52 o
  -3  -3   6      256.34      274.18      3.64 o
  -2  -3   6      228.64      209.85      2.76 o
  -1  -3   6      704.42      803.51      6.32 o
   0  -3   6      833.19      837.63      6.44 o
   1  -3   6      528.59      579.55      5.83 o
   2  -3   6     1100.76     1047.50      8.81 o
   3  -3   6      731.97      741.13      6.46 o
   4  -3   6      321.59      299.59      6.21 o
   5  -3   6      208.09      211.45      5.83 o
   6  -3   6      150.38      129.11      6.02 o
   7  -3   6       59.85       62.48      5.97 o
   8  -3   6       25.53       13.85      5.25 o
   9  -3   6       17.57       14.15      5.84 o
  -9  -2   6        6.96        3.18      4.01 o
  -8  -2   6        2.40       -1.42      3.07 o
  -7  -2   6       57.27       62.29      3.37 o
  -6  -2   6      486.80      497.33      6.84 o
  -5  -2   6        1.47        1.50      1.70 o
  -4  -2   6        3.21        5.28      1.39 o
  -3  -2   6      145.65      169.05      2.94 o
  -2  -2   6      268.15      278.15      4.14 o
  -1  -2   6      283.70      277.62      2.97 o
   0  -2   6      114.42       90.62      1.79 o
   1  -2   6       36.61       31.74      1.56 o
   2  -2   6      184.44      145.89      2.80 o
   3  -2   6      251.47      259.87      3.93 o
   4  -2   6        6.68        4.14      1.67 o
   5  -2   6       66.71       58.89      2.51 o
   6  -2   6       51.84       58.54      4.01 o
   7  -2   6      131.06      124.05      8.24 o
   8  -2   6       75.03       76.68      7.83 o
   9  -2   6       17.84       32.71      7.36 o
  10  -2   6       51.34       63.68     11.94 o
  -9  -1   6       41.91       51.20      7.29 o
  -8  -1   6       20.02       27.46      4.00 o
  -7  -1   6       26.40       37.58      4.79 o
  -6  -1   6      146.58      143.87      4.67 o
  -5  -1   6      170.07      170.58      3.83 o
  -4  -1   6      592.37      571.97      5.92 o
  -3  -1   6      173.96      145.95      2.81 o
  -2  -1   6      102.09       81.77      2.17 o
  -1  -1   6      717.85      670.71      4.79 o
   0  -1   6      685.13      633.91      4.57 o
   1  -1   6      365.45      331.27      3.19 o
   2  -1   6     1810.21     1794.51     13.01 o
   3  -1   6     1075.83     1021.90      7.81 o
   4  -1   6      451.07      394.18      4.50 o
   5  -1   6      314.58      313.26      4.48 o
   6  -1   6      281.73      268.92      4.75 o
   7  -1   6      151.95      153.42      9.42 o
   8  -1   6       28.97       38.01      6.60 o
   9  -1   6       37.12       34.97      6.88 o
  10  -1   6        2.31       -8.82      8.82 o
  -9   0   6        1.94       -0.23      3.27 o
  -8   0   6        0.89        2.04      2.90 o
  -7   0   6       84.18       67.41      3.46 o
  -6   0   6       44.53       30.78      2.45 o
  -5   0   6      171.03      137.68      3.43 o
  -4   0   6        0.76        3.53      1.77 o
  -3   0   6     1043.32      895.92      7.09 o
  -2   0   6      473.72      457.25      4.37 o
  -1   0   6       26.57       21.59      1.22 o
   0   0   6        1.26        1.33      0.88 o
   1   0   6      705.44      787.13      5.42 o
   2   0   6      249.26      254.83      2.98 o
   3   0   6      100.82      127.00      2.26 o
   4   0   6       70.28       97.94      2.35 o
   5   0   6      149.50      181.32      3.44 o
   6   0   6        0.34       -1.07      1.66 o
   7   0   6        0.80        1.25      2.29 o
   8   0   6       22.32       19.84      4.77 o
   9   0   6        5.59        4.50      5.26 o
  10   0   6        2.08       -4.21      7.28 o
  11   0   6        0.45        0.75      8.74 o
  -8   1   6       10.86       12.14      4.19 o
  -7   1   6        7.04       11.31      3.36 o
  -6   1   6       76.65       93.64      4.57 o
  -5   1   6      156.40      185.42      4.64 o
  -4   1   6       53.04       81.20      2.87 o
  -3   1   6       89.16      120.92      2.81 o
  -2   1   6      372.97      426.17      4.22 o
  -1   1   6      358.27      388.81      4.14 o
   0   1   6       36.83       54.22      1.43 o
   1   1   6     1665.56     1669.03      9.62 o
   2   1   6     1379.49     1379.22      8.50 o
   3   1   6     1161.39     1198.02      9.10 o
   4   1   6      274.69      241.01      3.71 o
   5   1   6      786.71      826.56      8.36 o
   6   1   6      565.38      546.07      6.31 o
   7   1   6      577.53      608.43      7.80 o
   8   1   6      172.84      184.32      6.40 o
   9   1   6      106.65      112.25      6.85 o
  10   1   6       56.67       62.25      7.82 o
  11   1   6       20.60       16.08      9.12 o
  -8   2   6        0.23       -4.17      4.17 o
  -7   2   6        9.98        1.24      3.69 o
  -6   2   6        1.65       -0.29      3.24 o
  -5   2   6       21.91       15.44      2.64 o
  -4   2   6      230.55      229.19      4.77 o
  -3   2   6       44.21       54.80      2.15 o
  -2   2   6      278.71      315.84      3.78 o
  -1   2   6      444.19      493.87      4.57 o
   0   2   6      864.36      957.42      6.45 o
   1   2   6     1365.19     1316.34      7.82 o
   2   2   6      742.23      736.67      6.69 o
   3   2   6       21.40       20.66      1.37 o
   4   2   6      786.36      869.34      7.22 o
   5   2   6       96.66      100.71      2.59 o
   6   2   6        7.21        9.31      1.65 o
   7   2   6       22.18       22.78      2.32 o
   8   2   6      158.23      157.26      4.65 o
   9   2   6       25.93       28.56      4.42 o
  10   2   6        0.08        4.18      5.34 o
  11   2   6        0.34        8.93      6.37 o
  -8   3   6        0.01        3.63      6.09 o
  -7   3   6        0.15        4.07      4.98 o
  -6   3   6        9.36       17.87      4.46 o
  -5   3   6       15.09       23.88      3.71 o
  -4   3   6       86.98      121.29      4.05 o
  -3   3   6        5.46        4.92      1.76 o
  -2   3   6      210.12      230.56      3.69 o
  -1   3   6       72.99       65.79      2.16 o
   0   3   6      163.38      130.98      3.19 o
   1   3   6      221.82      254.09      3.11 o
   2   3   6      706.20      724.20      5.80 o
   3   3   6       84.65       75.56      2.07 o
   4   3   6      224.62      203.27      3.48 o
   5   3   6       85.46       82.63      2.54 o
   6   3   6      588.41      557.34      6.20 o
   7   3   6      273.97      263.22      4.70 o
   8   3   6      175.21      173.09      6.10 o
   9   3   6      135.40      142.16      6.31 o
  10   3   6       71.56       68.86      6.49 o
  11   3   6       22.58       25.41      7.83 o
  -7   4   6        0.03       -5.38      5.38 o
  -6   4   6       20.82       13.90      7.25 o
  -5   4   6        0.30       -3.14      4.48 o
  -4   4   6       38.51       45.10      4.65 o
  -3   4   6        7.21        4.34      2.09 o
  -2   4   6      196.83      184.25      3.77 o
  -1   4   6      312.35      252.36      3.32 o
   0   4   6      674.44      594.59      5.67 o
   1   4   6     1052.21      965.05      6.90 o
   2   4   6      127.54      149.31      2.61 o
   3   4   6      417.75      393.22      4.21 o
   4   4   6      196.43      213.42      3.45 o
   5   4   6      278.76      248.47      4.01 o
   6   4   6        2.20        4.72      1.90 o
   7   4   6      148.26      146.72      5.09 o
   8   4   6      150.72      151.27      4.88 o
   9   4   6       29.29       34.30      3.50 o
  10   4   6        4.90        2.90      4.48 o
  11   4   6       11.63       10.05      6.05 o
  12   4   6        2.28       -0.40     10.76 o
  -6   5   6        1.35       -5.63      5.63 o
  -5   5   6        0.04        1.98      5.64 o
  -4   5   6        6.47        0.52      4.46 o
  -3   5   6       11.63        7.48      3.68 o
  -2   5   6       93.57       70.41      2.91 o
  -1   5   6       61.22       84.09      2.84 o
   0   5   6        0.77        3.19      1.42 o
   1   5   6      224.18      167.06      3.09 o
   2   5   6       72.45       63.99      2.02 o
   3   5   6       33.00       35.78      1.79 o
   4   5   6       65.57       73.46      2.65 o
   5   5   6        0.79        1.80      1.63 o
   6   5   6       15.84       23.14      2.27 o
   7   5   6       52.25       56.91      2.89 o
   8   5   6       29.00       32.16      3.30 o
   9   5   6       21.47       18.34      2.96 o
  10   5   6        4.38        6.01      5.37 o
  11   5   6       10.86        0.80      5.51 o
  12   5   6        1.20        4.50      6.05 o
  -6   6   6        0.07        1.11      6.72 o
  -5   6   6        3.62        2.36      6.07 o
  -4   6   6        2.01        9.32      4.83 o
  -3   6   6       27.95       38.60      6.19 o
  -2   6   6      112.28      147.39     10.48 o
  -1   6   6       63.30       68.19      3.31 o
   0   6   6      277.01      302.36      4.75 o
   1   6   6      111.72      130.03      3.66 o
   2   6   6       77.66       87.47      2.49 o
   3   6   6       59.57       67.45      2.62 o
   4   6   6      514.73      526.41      6.13 o
   5   6   6      264.30      237.15      4.21 o
   6   6   6      365.03      338.17      6.66 o
   7   6   6       57.14       54.56      3.22 o
   8   6   6      103.77      115.76      4.72 o
   9   6   6       54.75       57.95      4.00 o
  10   6   6       32.61       28.56      5.52 o
  11   6   6       38.08       39.40      6.30 o
  12   6   6       49.25       52.93      6.92 o
  -5   7   6        0.31       -2.33      6.56 o
  -4   7   6       14.75       14.29      6.52 o
  -3   7   6        4.02       -1.23      4.64 o
  -2   7   6       10.75       14.75      4.67 o
  -1   7   6       67.29       78.43      5.37 o
   0   7   6        5.66        2.99      2.72 o
   1   7   6       28.17       12.50      2.29 o
   2   7   6        7.51        8.57      2.20 o
   3   7   6       76.40       57.67      2.50 o
   4   7   6       20.68       36.23      2.30 o
   5   7   6       16.00       11.03      2.24 o
   6   7   6       25.42       22.17      2.55 o
   7   7   6        1.75        6.08      2.61 o
   8   7   6       12.72       13.52      3.12 o
   9   7   6        2.32        5.34      3.10 o
  10   7   6        0.42       -1.67      3.67 o
  11   7   6        1.58       -1.58      3.95 o
  -4   8   6       10.48        8.55      6.51 o
  -3   8   6        2.50        4.26      5.30 o
  -2   8   6        3.69       12.68      4.96 o
  -1   8   6       10.88       15.90      5.10 o
   0   8   6       10.42        2.95      3.50 o
   1   8   6       24.76       35.43      3.54 o
   2   8   6        9.02       18.67      2.61 o
   3   8   6       15.72       33.98      2.69 o
   4   8   6      106.82      118.66      3.77 o
   5   8   6       70.63       83.26      4.22 o
   6   8   6       19.64       30.03      2.95 o
   7   8   6        0.93       -0.56      2.30 o
   8   8   6        1.02        3.35      2.84 o
   9   8   6       13.45       10.99      3.31 o
  10   8   6       22.25       27.04      5.74 o
  11   8   6       31.51       31.38      8.49 o
  -3   9   6        3.12        5.17      7.15 o
  -2   9   6        0.02       -5.55      5.55 o
  -1   9   6        3.70        5.23      5.84 o
   0   9   6        9.70        0.32      4.49 o
   1   9   6       20.48       20.90      4.76 o
   2   9   6       51.01       44.58      4.24 o
   3   9   6       16.66        6.27      2.92 o
   4   9   6       12.47        5.58      2.63 o
   5   9   6        5.96        0.93      2.51 o
   6   9   6       15.70       11.37      2.84 o
   7   9   6       28.91       21.99      2.94 o
   8   9   6       97.02       90.67      6.27 o
   9   9   6        4.72        3.41      4.37 o
  10   9   6        0.12        1.80      5.97 o
  11   9   6        0.04        0.44      7.14 o
  -2  10   6        0.86        4.83      6.93 o
  -1  10   6        0.34        1.57      6.28 o
   0  10   6       21.34        8.11      5.93 o
   1  10   6       24.31       32.27      5.65 o
   2  10   6       16.58       30.01      6.12 o
   3  10   6       18.45       32.09      4.49 o
   4  10   6       24.02       34.45      4.07 o
   5  10   6        0.19        3.50      3.69 o
   6  10   6        1.61        3.11      3.70 o
   7  10   6        0.50        0.04      3.56 o
   8  10   6       11.39        9.99      4.51 o
   9  10   6        7.28       12.24      5.46 o
  10  10   6        2.63        1.74      9.70 o
   0  11   6        2.11       -6.72      7.19 o
   1  11   6       23.51       26.94      8.04 o
   2  11   6        2.12        0.40      5.25 o
   3  11   6        4.37        6.44      5.26 o
   4  11   6        1.26        0.27      4.68 o
   5  11   6        4.06        1.16      5.02 o
   6  11   6       31.70       38.03      5.44 o
   7  11   6       17.14       14.25      5.52 o
   8  11   6       44.77       48.08      6.68 o
   9  11   6        0.95       -1.08      5.28 o
   2  12   6       10.96       22.49      7.67 o
   3  12   6        2.75        9.84      5.98 o
   4  12   6        0.11       -0.40      7.28 o
   5  12   6        0.02        4.20      7.29 o
   6  12   6        5.17        5.01     13.21 o
   7  12   6        4.32        2.85      6.79 o
   8  12   6       10.28       14.30      7.36 o
  -3 -10   7       71.96       78.56      4.55 o
  -2 -10   7       14.49       19.39      3.42 o
  -1 -10   7       18.24       23.51      4.23 o
  -6  -9   7       10.45       14.07     13.19 o
  -5  -9   7       17.99       23.42     11.81 o
  -4  -9   7       17.61       18.22      3.18 o
  -3  -9   7        0.83        5.57      3.40 o
  -2  -9   7        4.93        9.10      4.48 o
  -1  -9   7        3.15        1.72      3.25 o
   0  -9   7       28.27       28.52      3.55 o
   1  -9   7        4.70        6.49      4.62 o
   2  -9   7        0.13       -3.21      5.44 o
  -7  -8   7       11.17        7.58      4.63 o
  -6  -8   7       31.26       22.51      3.47 o
  -5  -8   7       48.63       41.96      4.11 o
  -4  -8   7       45.75       43.61      3.38 o
  -3  -8   7      116.84      111.63      5.20 o
  -2  -8   7      210.12      196.43      6.37 o
  -1  -8   7       87.77       81.86      4.35 o
   0  -8   7      182.92      183.56      5.24 o
   1  -8   7      209.54      216.02      7.96 o
   2  -8   7       90.26       89.65      4.30 o
   3  -8   7       43.57       52.33      6.93 o
   4  -8   7       51.91       56.97      6.38 o
  -7  -7   7       79.01       74.44      4.62 o
  -6  -7   7       32.19       45.33      2.94 o
  -5  -7   7       41.23       46.31      2.71 o
  -4  -7   7       81.89       89.78      4.07 o
  -3  -7   7       53.72       65.07      4.10 o
  -2  -7   7       18.72       16.81      2.75 o
  -1  -7   7      311.60      335.53      6.50 o
   0  -7   7       80.01       81.14      3.75 o
   1  -7   7        0.83        1.33      3.07 o
   2  -7   7        0.58       -0.45      2.55 o
   3  -7   7       38.69       34.31      5.05 o
   4  -7   7       15.84       24.55      5.31 o
   5  -7   7        5.73        7.68      5.25 o
  -8  -6   7        1.89        2.05      4.09 o
  -7  -6   7       16.87       21.67      3.78 o
  -6  -6   7        7.19        6.90      2.92 o
  -5  -6   7       27.88       23.95      2.59 o
  -4  -6   7       35.55       30.77      2.57 o
  -3  -6   7       88.78       77.83      4.43 o
  -2  -6   7      117.28      117.11      4.06 o
  -1  -6   7      270.91      252.53      6.74 o
   0  -6   7       99.61      110.95      3.74 o
   1  -6   7       63.37       64.18      2.89 o
   2  -6   7      132.27      157.03      4.11 o
   3  -6   7      200.48      199.52      5.37 o
   4  -6   7      104.12      119.68      6.96 o
   5  -6   7       98.77      100.72      7.10 o
   6  -6   7       19.05       37.08      7.29 o
  -8  -5   7       46.75       48.63      5.00 o
  -7  -5   7       16.82       23.05      4.98 o
  -6  -5   7       67.44       70.83      7.48 o
  -5  -5   7       81.12       74.08      3.74 o
  -4  -5   7      256.78      257.26      6.07 o
  -3  -5   7      433.06      419.60      6.05 o
  -2  -5   7      121.53      134.71      3.26 o
  -1  -5   7      360.38      357.92      4.68 o
   0  -5   7      400.42      412.61      5.23 o
   1  -5   7       31.01       28.49      1.87 o
   2  -5   7       63.25       68.59      2.83 o
   3  -5   7      264.82      252.44      4.79 o
   4  -5   7      143.82      155.89      6.40 o
   5  -5   7        4.99        7.15      3.98 o
   6  -5   7       26.82       26.99      5.11 o
   7  -5   7       11.39       10.79      5.68 o
  -8  -4   7        4.83        2.94      3.69 o
  -7  -4   7        0.03       -3.39      3.39 o
  -6  -4   7        0.34       -3.21      3.21 o
  -5  -4   7       12.47        8.71      2.55 o
  -4  -4   7        7.51        3.68      1.74 o
  -3  -4   7        0.57        1.11      1.43 o
  -2  -4   7        3.18        7.19      1.29 o
  -1  -4   7       50.50       60.82      2.36 o
   0  -4   7        6.19        6.97      1.43 o
   1  -4   7       94.58       86.28      2.51 o
   2  -4   7        9.36        8.15      1.85 o
   3  -4   7      166.31      163.47      3.98 o
   4  -4   7       55.82       66.35      3.46 o
   5  -4   7        1.78       -0.68      4.00 o
   6  -4   7       20.46       19.54      4.55 o
   7  -4   7       20.75       19.84      6.80 o
   8  -4   7       21.99       15.70      6.01 o
  -9  -3   7       28.39       42.64     12.11 o
  -8  -3   7       88.91      107.46      5.49 o
  -7  -3   7        2.12        2.05      2.71 o
  -6  -3   7      133.17      136.76      3.99 o
  -5  -3   7      821.66      839.75      8.58 o
  -4  -3   7      893.39      871.45      8.18 o
  -3  -3   7      766.90      723.45      6.56 o
  -2  -3   7      846.74      805.98      6.70 o
  -1  -3   7     1822.47     1834.10     12.37 o
   0  -3   7     1720.92     1709.69     11.28 o
   1  -3   7     1231.21     1225.62     10.04 o
   2  -3   7     1061.27     1063.21      9.57 o
   3  -3   7      620.98      630.74      7.01 o
   4  -3   7      521.34      523.28      7.00 o
   5  -3   7      317.24      300.43      6.32 o
   6  -3   7      102.95      129.93      8.89 o
   7  -3   7      181.76      157.66     16.23 o
   8  -3   7       38.87       47.29      7.72 o
   9  -3   7       37.42       42.81      8.33 o
  -8  -2   7        1.94        0.37      3.67 o
  -7  -2   7        6.35        3.84      3.03 o
  -6  -2   7        7.97        4.41      2.40 o
  -5  -2   7      292.55      279.14      4.85 o
  -4  -2   7        6.67        8.22      1.77 o
  -3  -2   7       47.86       61.72      2.11 o
  -2  -2   7       50.23       60.26      2.17 o
  -1  -2   7      405.58      416.66      3.96 o
   0  -2   7       11.59       11.45      1.28 o
   1  -2   7       15.02       21.11      1.70 o
   2  -2   7        9.63       22.15      1.80 o
   3  -2   7        1.53        0.61      1.44 o
   4  -2   7        0.74        4.07      1.86 o
   5  -2   7        1.94        2.80      2.07 o
   6  -2   7        0.22        0.55      3.51 o
   7  -2   7      118.49       98.08      8.18 o
   8  -2   7       10.04        0.39      5.94 o
   9  -2   7        7.69       19.03      8.44 o
  -8  -1   7        7.43        7.68      4.23 o
  -7  -1   7        3.74        7.80      3.25 o
  -6  -1   7       27.16       30.93      3.19 o
  -5  -1   7      137.59      136.72      4.01 o
  -4  -1   7      122.73      119.59      3.76 o
  -3  -1   7       33.88       39.72      2.30 o
  -2  -1   7      547.94      490.13      4.43 o
  -1  -1   7     1596.97     1631.87     10.58 o
   0  -1   7     1122.40     1103.83      7.59 o
   1  -1   7      709.47      687.59      5.63 o
   2  -1   7     1070.45     1026.54      8.01 o
   3  -1   7      714.73      679.71      6.34 o
   4  -1   7      418.15      367.13      4.59 o
   5  -1   7      342.08      332.92      5.47 o
   6  -1   7      346.63      340.89      6.94 o
   7  -1   7      145.15      146.54      8.48 o
   8  -1   7      103.07       90.79     11.73 o
   9  -1   7       52.40       60.90      7.89 o
  10  -1   7       54.50       55.56      8.26 o
  -8   0   7       10.18       12.30      3.16 o
  -7   0   7        9.27        5.85      2.65 o
  -6   0   7       14.33       16.05      2.41 o
  -5   0   7       73.07       82.07      3.06 o
  -4   0   7       71.53       63.90      2.60 o
  -3   0   7      856.52      767.54      6.68 o
  -2   0   7      126.04      126.40      2.67 o
  -1   0   7       13.66       21.35      1.69 o
   0   0   7        2.02        4.54      1.11 o
   1   0   7      420.86      468.84      4.39 o
   2   0   7      455.01      494.30      5.08 o
   3   0   7      464.23      489.28      5.12 o
   4   0   7      781.82      817.01      7.30 o
   5   0   7      192.13      192.61      4.41 o
   6   0   7       17.85       25.76      2.26 o
   7   0   7       42.25       55.93      4.75 o
   8   0   7        0.15        0.50      5.05 o
   9   0   7       12.36       15.82      6.22 o
  10   0   7        3.17       -3.94     10.09 o
  -8   1   7        0.10        1.89      3.82 o
  -7   1   7       14.04       19.39      4.51 o
  -6   1   7        0.59       -0.18      2.71 o
  -5   1   7        0.15        1.23      2.32 o
  -4   1   7      164.25      132.65      3.69 o
  -3   1   7      650.17      695.64      6.60 o
  -2   1   7      157.27      215.96      3.47 o
  -1   1   7       87.76       95.81      2.43 o
   0   1   7      967.39     1070.82      7.34 o
   1   1   7       78.25       71.52      1.81 o
   2   1   7     1837.20     1824.28     15.47 o
   3   1   7      815.67      813.03      6.71 o
   4   1   7      538.13      504.47      5.67 o
   5   1   7      546.20      526.85      6.32 o
   6   1   7      405.67      402.01      5.86 o
   7   1   7      351.39      328.65      6.78 o
   8   1   7       21.38       16.84      5.71 o
   9   1   7       80.54       78.67      6.49 o
  10   1   7       41.14       43.12      8.92 o
  11   1   7       22.73       38.26     11.28 o
  -8   2   7        2.23       -4.64      5.73 o
  -7   2   7        1.61        0.19      4.12 o
  -6   2   7        7.13        0.88      3.94 o
  -5   2   7       71.85       70.26      4.22 o
  -4   2   7      211.86      177.65      5.85 o
  -3   2   7      267.81      230.52      4.56 o
  -2   2   7        4.40        1.68      1.41 o
  -1   2   7       39.81       50.39      1.90 o
   0   2   7      197.99      173.65      3.01 o
   1   2   7      686.83      687.19      5.24 o
   2   2   7      320.39      336.04      3.71 o
   3   2   7      492.38      429.20      4.30 o
   4   2   7      963.54      960.92      8.32 o
   5   2   7      168.06      141.47      3.35 o
   6   2   7       99.09      110.31      3.48 o
   7   2   7      149.13      153.72      4.37 o
   8   2   7      215.24      218.00     10.40 o
   9   2   7       61.96       48.44      5.49 o
  10   2   7        3.00        1.12      5.66 o
  11   2   7        1.17        8.90      6.44 o
  -7   3   7        0.07        8.10      6.08 o
  -6   3   7        0.51       -2.61      4.05 o
  -5   3   7        0.00        0.15      3.54 o
  -4   3   7        1.95        1.88      2.59 o
  -3   3   7      168.11      196.37      5.95 o
  -2   3   7       39.81       63.86      2.32 o
  -1   3   7       59.14       38.09      2.11 o
   0   3   7        1.37        3.16      1.27 o
   1   3   7      231.02      243.66      3.58 o
   2   3   7      328.03      352.21      4.50 o
   3   3   7      199.15      188.78      3.23 o
   4   3   7      282.83      270.37      4.06 o
   5   3   7      394.63      371.58      4.83 o
   6   3   7      202.51      166.88      3.94 o
   7   3   7       63.32       57.24      3.43 o
   8   3   7       82.13       78.42      4.06 o
   9   3   7       10.09        3.07      4.32 o
  10   3   7       40.56       46.77      9.35 o
  11   3   7        9.27       17.99      6.70 o
  -7   4   7        0.04        6.85      6.81 o
  -6   4   7        4.20       -1.58      6.16 o
  -5   4   7       15.14       16.73      6.05 o
  -4   4   7       15.94       19.34      4.70 o
  -3   4   7       29.03       47.28      3.81 o
  -2   4   7      380.39      360.34      5.72 o
  -1   4   7      307.64      295.76      4.03 o
   0   4   7      260.22      263.67      3.87 o
   1   4   7        3.41        3.04      1.00 o
   2   4   7      304.17      313.19      4.13 o
   3   4   7       38.50       29.99      1.73 o
   4   4   7      451.92      439.91      6.62 o
   5   4   7       23.35       22.17      2.24 o
   6   4   7       50.85       49.69      2.62 o
   7   4   7      483.00      435.49      8.82 o
   8   4   7      241.33      232.68      5.39 o
   9   4   7      145.04      142.54      7.62 o
  10   4   7        8.02        5.92      4.81 o
  11   4   7       17.19       21.90      8.79 o
  -6   5   7        0.05        2.09      7.21 o
  -5   5   7        2.48       17.24      6.44 o
  -4   5   7        0.06        8.36      5.57 o
  -3   5   7        1.27       -0.11      4.18 o
  -2   5   7        9.06        1.66      2.92 o
  -1   5   7      129.25       87.28      3.01 o
   0   5   7       90.15       70.59      2.34 o
   1   5   7       30.75       15.33      1.70 o
   2   5   7       11.83        2.17      1.40 o
   3   5   7       18.09       10.76      1.77 o
   4   5   7        0.32        0.53      1.50 o
   5   5   7        0.40        1.33      1.64 o
   6   5   7       77.29       74.82      3.57 o
   7   5   7       44.22       41.93      3.17 o
   8   5   7        4.60        9.72      2.71 o
   9   5   7        7.22        6.34      3.62 o
  10   5   7        4.00        7.78      4.81 o
  11   5   7        0.72       -5.76      5.76 o
  12   5   7        4.95       -2.14      7.35 o
  -5   6   7        3.56       -0.37      6.39 o
  -4   6   7       13.19       15.30      8.24 o
  -3   6   7       33.31       52.09      6.11 o
  -2   6   7        0.37        4.47      4.39 o
  -1   6   7      429.64      453.59      8.65 o
   0   6   7      561.85      620.61      8.07 o
   1   6   7      215.28      267.95      7.20 o
   2   6   7       44.17       57.82      2.48 o
   3   6   7      221.84      247.14      3.98 o
   4   6   7      200.51      227.87      4.02 o
   5   6   7       39.31       38.40      2.71 o
   6   6   7      117.56      119.33      4.17 o
   7   6   7      218.53      234.17      6.22 o
   8   6   7      168.81      178.36      5.72 o
   9   6   7       18.78       21.13      4.85 o
  10   6   7       27.05       26.72      5.94 o
  11   6   7       23.06       35.15      6.58 o
  -5   7   7       10.40       20.51     13.25 o
  -4   7   7        1.99       14.11      6.64 o
  -3   7   7        5.03        9.99      5.29 o
  -2   7   7       13.23       17.10      5.17 o
  -1   7   7       44.25       37.16      6.03 o
   0   7   7      126.97      151.61      5.98 o
   1   7   7       24.11       23.86      2.85 o
   2   7   7       27.96       21.77      2.52 o
   3   7   7        3.06        5.35      2.01 o
   4   7   7       75.06       61.21      2.98 o
   5   7   7       24.11       17.05      2.88 o
   6   7   7       90.24       82.92      4.06 o
   7   7   7        0.79        2.20      2.50 o
   8   7   7       24.77       25.84      3.66 o
   9   7   7       16.11       16.84      6.08 o
  10   7   7        0.06       -0.79      4.73 o
  11   7   7        1.23       -4.15      4.98 o
  -4   8   7        1.13       -6.37      6.37 o
  -3   8   7        0.41        3.80      6.68 o
  -2   8   7        1.22       -3.08      4.91 o
  -1   8   7       15.92       17.18      6.05 o
   0   8   7      115.87      126.41      7.14 o
   1   8   7        0.06        2.61      3.13 o
   2   8   7        2.75        8.20      2.71 o
   3   8   7       17.12       20.90      2.98 o
   4   8   7       80.15       98.33      5.70 o
   5   8   7       37.44       44.85      3.39 o
   6   8   7       23.61       39.22      3.30 o
   7   8   7      109.58      119.65      4.58 o
   8   8   7        0.77       -0.39      3.08 o
   9   8   7       39.02       34.41      4.77 o
  10   8   7       16.30       15.67      4.96 o
  11   8   7       16.22       19.45      4.95 o
  -2   9   7        0.63       -3.39      6.43 o
  -1   9   7        0.08        3.52      6.03 o
   0   9   7       45.07       41.70      6.96 o
   1   9   7        0.06       -1.38      4.34 o
   2   9   7       12.23        6.07      4.45 o
   3   9   7        9.87       11.01      3.51 o
   4   9   7        0.52        1.34      2.70 o
   5   9   7       23.93       20.56      3.38 o
   6   9   7       33.26       30.99      3.59 o
   7   9   7        0.24       -2.31      2.99 o
   8   9   7        0.20       -3.05      3.25 o
   9   9   7        0.49       -3.60      3.60 o
  10   9   7        5.80       10.50      7.13 o
  11   9   7        0.49       -6.71     12.67 o
  -1  10   7        0.00       -2.55      6.16 o
   0  10   7        2.62        3.45      6.29 o
   1  10   7       20.61        0.35      5.48 o
   2  10   7       11.37       12.30      4.87 o
   3  10   7        6.75        7.62      4.58 o
   4  10   7        6.66       21.80      4.90 o
   5  10   7       19.89       31.12      5.99 o
   6  10   7        5.00       20.45      5.57 o
   7  10   7       15.04       19.21      5.07 o
   8  10   7        3.33        4.40      5.20 o
   9  10   7        1.23       -6.58     11.47 o
  10  10   7       15.01       27.71     14.12 o
   0  11   7        0.30        2.88      8.98 o
   1  11   7        1.26        5.52      7.45 o
   2  11   7       11.73       15.36      8.54 o
   3  11   7        0.85        1.17      5.22 o
   4  11   7        0.91       -4.17      6.51 o
   5  11   7        0.23       -4.57      6.83 o
   6  11   7        6.34        1.93      9.49 o
   7  11   7        1.55       -3.62      6.36 o
   8  11   7        0.10        4.90      8.71 o
   9  11   7       18.09       13.70     12.84 o
   3  12   7        1.55        7.31      6.03 o
   4  12   7        1.09        3.77      5.64 o
   5  12   7        1.03       -6.01      7.38 o
   6  12   7        5.28       17.83      7.89 o
   7  12   7        0.54        2.12      7.31 o
  -4  -9   8        1.41       -2.11      3.33 o
  -3  -9   8        2.26        1.51      3.45 o
  -2  -9   8       12.35       10.16      2.95 o
  -1  -9   8        4.69        6.87      5.75 o
   0  -9   8       25.18       40.47      5.68 o
   1  -9   8       14.64       18.45      5.01 o
  -6  -8   8        5.71        2.10      3.52 o
  -5  -8   8       13.36       10.20      3.05 o
  -4  -8   8       20.38       12.12      3.25 o
  -3  -8   8        7.43        8.57      3.28 o
  -2  -8   8       36.13       32.76      3.74 o
  -1  -8   8       49.65       53.74      3.72 o
   0  -8   8      134.44      140.48      5.31 o
   1  -8   8       32.66       42.11      5.16 o
   2  -8   8       46.28       47.42      6.56 o
   3  -8   8       47.25       59.52      5.92 o
  -7  -7   8       75.75       86.57      5.34 o
  -6  -7   8       88.15       87.68      4.84 o
  -5  -7   8       88.96       89.67      4.14 o
  -4  -7   8       42.16       54.13      3.35 o
  -3  -7   8       73.03       85.25      4.16 o
  -2  -7   8      246.39      253.07      6.31 o
  -1  -7   8      248.36      267.14      7.06 o
   0  -7   8       12.18       18.86      3.01 o
   1  -7   8       76.20       82.22      4.84 o
   2  -7   8       43.01       47.46      4.38 o
   3  -7   8       37.61       32.93      5.07 o
   4  -7   8       36.46       33.65      5.64 o
   5  -7   8       17.26       16.98      5.74 o
  -7  -6   8       17.98       17.69      3.60 o
  -6  -6   8        1.25        0.36      2.70 o
  -5  -6   8       11.32       12.65      2.75 o
  -4  -6   8        6.07        5.52      2.56 o
  -3  -6   8        2.54        2.09      2.13 o
  -2  -6   8       85.16       71.98      3.77 o
  -1  -6   8      122.96      101.57      2.83 o
   0  -6   8        4.16        5.23      2.26 o
   1  -6   8       60.26       62.30      3.50 o
   2  -6   8       59.11       56.72      3.13 o
   3  -6   8       83.55       76.85      5.85 o
   4  -6   8       46.78       51.42      5.84 o
   5  -6   8        9.57       10.40      5.03 o
   6  -6   8       19.17       22.47      6.95 o
  -8  -5   8        4.15       -4.65      8.52 o
  -7  -5   8       23.11       22.45      4.03 o
  -6  -5   8        1.11        3.90      2.96 o
  -5  -5   8       86.96       89.72      3.97 o
  -4  -5   8      207.90      217.68      4.91 o
  -3  -5   8      275.41      275.56      5.04 o
  -2  -5   8      482.02      468.59      7.12 o
  -1  -5   8      280.69      287.53      4.05 o
   0  -5   8      290.86      278.07      4.89 o
   1  -5   8       64.31       58.15      2.36 o
   2  -5   8      467.51      464.85      6.23 o
   3  -5   8      258.96      270.18      5.64 o
   4  -5   8      166.69      175.04      7.81 o
   5  -5   8      151.52      154.01      8.04 o
   6  -5   8       69.78       62.16      9.90 o
   7  -5   8       35.73       35.46      7.26 o
  -8  -4   8        0.18        2.22      3.94 o
  -7  -4   8        1.65        1.59      3.06 o
  -6  -4   8       39.14       36.92      3.51 o
  -5  -4   8        4.29        8.84      2.98 o
  -4  -4   8        2.27        0.78      2.01 o
  -3  -4   8        1.23        0.15      1.63 o
  -2  -4   8       43.80       31.47      2.04 o
  -1  -4   8        3.75        0.94      1.41 o
   0  -4   8       63.45       74.57      2.69 o
   1  -4   8      128.33      139.83      3.20 o
   2  -4   8      310.13      291.50      4.80 o
   3  -4   8       38.51       38.28      2.70 o
   4  -4   8        1.60       -1.21      4.06 o
   5  -4   8        7.93        5.05      4.50 o
   6  -4   8       46.79       39.87      5.93 o
   7  -4   8       22.56       10.57      5.62 o
   8  -4   8        5.81        7.15      5.97 o
  -8  -3   8        4.71        2.01      4.10 o
  -7  -3   8        9.13        7.01      3.24 o
  -6  -3   8       22.46       30.79      3.00 o
  -5  -3   8      268.84      268.16      4.93 o
  -4  -3   8      293.29      287.99      6.17 o
  -3  -3   8      316.56      282.76      3.68 o
  -2  -3   8      384.02      359.65      4.15 o
  -1  -3   8      359.25      325.87      4.03 o
   0  -3   8      809.50      794.92      6.72 o
   1  -3   8     1003.83      920.24      8.59 o
   2  -3   8      225.40      235.75      4.39 o
   3  -3   8      803.80      799.02      8.72 o
   4  -3   8      448.83      453.82      7.73 o
   5  -3   8      215.89      229.73      7.74 o
   6  -3   8      139.13      158.15      8.20 o
   7  -3   8       60.97       55.62      7.63 o
   8  -3   8       64.76       59.80      8.28 o
   9  -3   8       28.63       24.25     13.09 o
  -8  -2   8        4.02        5.67      4.93 o
  -7  -2   8       26.44       19.85      3.95 o
  -6  -2   8       20.45       15.81      2.97 o
  -5  -2   8        5.21       -1.77      2.22 o
  -4  -2   8      138.26      145.47      3.77 o
  -3  -2   8        2.84        6.35      1.72 o
  -2  -2   8       16.95       21.46      1.66 o
  -1  -2   8        1.18        1.39      1.23 o
   0  -2   8      171.22      192.52      3.23 o
   1  -2   8        3.28        4.12      1.68 o
   2  -2   8       73.56       90.82      3.06 o
   3  -2   8       12.49       12.69      2.10 o
   4  -2   8      176.90      182.57      5.49 o
   5  -2   8       34.09       31.27      3.54 o
   6  -2   8        7.59        7.99      4.27 o
   7  -2   8        2.16       -1.55      5.55 o
   8  -2   8        4.98        4.29      6.15 o
   9  -2   8        0.07       -1.27      9.58 o
  -8  -1   8       13.28       12.02      5.08 o
  -7  -1   8       22.16       13.55      5.70 o
  -6  -1   8        0.52       -2.91      2.91 o
  -5  -1   8      116.20      128.11      4.38 o
  -4  -1   8       12.80        5.57      2.13 o
  -3  -1   8        2.52        1.26      1.74 o
  -2  -1   8       21.46       30.35      1.88 o
  -1  -1   8      323.31      344.49      4.04 o
   0  -1   8      366.38      353.45      4.17 o
   1  -1   8      511.81      508.17      5.15 o
   2  -1   8      760.75      691.13      6.67 o
   3  -1   8      275.01      275.02      4.17 o
   4  -1   8      811.83      743.20      8.45 o
   5  -1   8      272.40      279.65      5.79 o
   6  -1   8      153.99      158.66      6.76 o
   7  -1   8      151.62      143.61      9.29 o
   8  -1   8      232.26      243.88     12.45 o
   9  -1   8       86.85       87.26      9.79 o
  10  -1   8       45.58       47.56      8.27 o
  -8   0   8       45.23       57.22     15.93 o
  -7   0   8       36.36       44.56      6.49 o
  -6   0   8        0.25        1.21      2.46 o
  -5   0   8       22.93       17.35      2.25 o
  -4   0   8       28.98       30.73      2.55 o
  -3   0   8      240.31      258.69      4.23 o
  -2   0   8       32.80       36.53      1.94 o
  -1   0   8       20.22       20.34      1.66 o
   0   0   8      235.57      235.54      3.58 o
   1   0   8      100.21       89.76      2.41 o
   2   0   8      169.89      170.40      3.28 o
   3   0   8      395.14      397.73      5.14 o
   4   0   8       23.25       23.38      1.87 o
   5   0   8       94.35      108.30      4.71 o
   6   0   8       61.98       69.91      4.19 o
   7   0   8       23.98       29.43      5.70 o
   8   0   8       13.21       18.30      5.69 o
   9   0   8        0.29        4.99      5.87 o
  10   0   8        0.18        8.48      8.30 o
  -7   1   8        4.60        8.85      3.75 o
  -6   1   8        2.30       -2.93      2.93 o
  -5   1   8       43.14       24.14      3.27 o
  -4   1   8       42.55       58.91      3.37 o
  -3   1   8      219.95      189.93      4.62 o
  -2   1   8       24.51       28.24      1.96 o
  -1   1   8       22.18       25.44      1.92 o
   0   1   8        5.16        5.52      1.35 o
   1   1   8      241.32      238.86      3.44 o
   2   1   8      156.89      161.40      3.13 o
   3   1   8      275.27      241.56      4.04 o
   4   1   8       17.72       19.80      1.84 o
   5   1   8      148.23      133.93      3.37 o
   6   1   8      124.83      111.91      4.27 o
   7   1   8       96.43       86.59      5.97 o
   8   1   8      113.75       92.56      7.57 o
   9   1   8       43.52       34.99      6.67 o
  10   1   8       13.28       11.64     11.13 o
  11   1   8       25.48       27.19     10.02 o
  -7   2   8        1.83       -1.26      4.09 o
  -6   2   8        7.45       11.29      4.86 o
  -5   2   8       26.37       25.68      3.81 o
  -4   2   8       29.46       30.52      3.06 o
  -3   2   8      320.59      329.92      5.30 o
  -2   2   8       27.13       24.20      2.12 o
  -1   2   8      113.82      106.59      2.83 o
   0   2   8      187.46      168.27      3.22 o
   1   2   8      372.14      343.77      3.99 o
   2   2   8       68.22       63.98      2.05 o
   3   2   8      277.28      304.54      4.64 o
   4   2   8      469.89      454.81      5.36 o
   5   2   8      232.14      208.55      4.44 o
   6   2   8      216.58      231.29      4.94 o
   7   2   8      214.66      204.42      8.07 o
   8   2   8       76.13       91.13      6.19 o
   9   2   8        5.44       -2.38      4.45 o
  10   2   8       23.51       23.55      8.73 o
  11   2   8        4.95       -3.93      7.76 o
  -7   3   8        6.92        0.45      8.57 o
  -6   3   8        1.85        2.79      5.02 o
  -5   3   8        0.01        4.12      4.16 o
  -4   3   8        0.37       -2.73      3.13 o
  -3   3   8        3.13       -2.33      2.33 o
  -2   3   8        0.45        1.02      1.90 o
  -1   3   8       32.76       17.73      1.84 o
   0   3   8       27.32       51.26      2.17 o
   1   3   8       41.96       54.05      2.07 o
   2   3   8       29.46       23.07      1.84 o
   3   3   8        0.52       -0.04      1.28 o
   4   3   8       29.70       34.06      1.94 o
   5   3   8        0.15        4.67      1.65 o
   6   3   8      117.10      108.33      3.56 o
   7   3   8       28.26       27.15      3.08 o
   8   3   8        3.01        0.09      3.59 o
   9   3   8        3.85        7.60      5.72 o
  10   3   8        1.33        4.09      5.63 o
  11   3   8        1.35        4.06      8.40 o
  -6   4   8        0.25       -5.90      5.90 o
  -5   4   8       10.03       19.14      8.31 o
  -4   4   8        5.42       10.69      4.85 o
  -3   4   8       28.29       19.99      5.75 o
  -2   4   8      336.30      374.73      7.28 o
  -1   4   8        5.02        2.86      1.78 o
   0   4   8       72.49       91.28      2.95 o
   1   4   8       25.14       39.49      2.44 o
   2   4   8       88.81      105.54      2.95 o
   3   4   8      349.98      339.25      4.55 o
   4   4   8      504.72      505.67      5.82 o
   5   4   8      569.42      549.36      6.87 o
   6   4   8      129.74      141.53      4.10 o
   7   4   8      287.77      275.06      5.79 o
   8   4   8      255.03      258.97      7.88 o
   9   4   8       63.56       72.34      6.37 o
  10   4   8       63.26       60.83      7.70 o
  11   4   8       56.89       61.94      8.04 o
  -5   5   8        0.27        0.49      6.77 o
  -4   5   8        8.18        7.05      6.12 o
  -3   5   8        4.82       -2.63      5.27 o
  -2   5   8       25.99       48.19      5.28 o
  -1   5   8        7.11       11.40      3.17 o
   0   5   8        1.11        6.11      1.99 o
   1   5   8        2.11        0.36      1.79 o
   2   5   8       10.34       18.30      2.09 o
   3   5   8        2.31        0.34      1.58 o
   4   5   8       69.41       82.93      3.52 o
   5   5   8       32.20       36.91      2.67 o
   6   5   8      131.07      138.93      4.47 o
   7   5   8        2.75        7.68      2.72 o
   8   5   8        0.01       -1.36      2.95 o
   9   5   8        3.45        1.19      4.66 o
  10   5   8        0.78        1.08      4.84 o
  11   5   8       17.47       24.64     18.88 o
  -5   6   8        0.44        0.13      6.91 o
  -4   6   8        1.23        2.13      6.55 o
  -3   6   8        0.62        3.56      5.80 o
  -2   6   8        0.17        1.29      4.62 o
  -1   6   8        1.59       -2.52      4.04 o
   0   6   8        0.94        4.70      3.13 o
   1   6   8       18.61        6.91      2.50 o
   2   6   8       14.71       33.19      2.58 o
   3   6   8      135.80      157.30      4.25 o
   4   6   8       22.29       30.62      2.71 o
   5   6   8       69.81       74.94      3.65 o
   6   6   8        1.94        7.16      2.39 o
   7   6   8       34.69       39.19      4.13 o
   8   6   8       77.59       77.37      5.36 o
   9   6   8       46.57       45.51      5.68 o
  10   6   8       23.39       11.81      4.92 o
  11   6   8       12.25       15.07      6.38 o
  -4   7   8        1.12       -0.84      6.94 o
  -3   7   8        0.01       -6.11      6.11 o
  -2   7   8        1.91        6.13      7.04 o
  -1   7   8       57.94       82.37     10.00 o
   0   7   8      142.46      122.79     10.79 o
   1   7   8        3.77        5.54      3.35 o
   2   7   8        1.90       -0.06      2.57 o
   3   7   8       16.52       18.09      2.75 o
   4   7   8        5.36        0.03      2.29 o
   5   7   8        2.18        0.94      2.32 o
   6   7   8        0.71        3.69      2.78 o
   7   7   8       38.65       23.78      3.40 o
   8   7   8       25.98       15.71      4.46 o
   9   7   8        7.42       -0.47      4.35 o
  10   7   8        3.76        3.36      5.36 o
  11   7   8        0.03        1.53      5.60 o
  -3   8   8        0.24        0.43      6.49 o
  -2   8   8        8.93       -0.60      5.12 o
  -1   8   8        5.48       -1.40      4.69 o
   0   8   8        1.01       13.46      4.89 o
   1   8   8        0.99        9.29      4.03 o
   2   8   8        0.04       -0.88      3.17 o
   3   8   8        2.11        6.10      2.91 o
   4   8   8       13.53       19.73      3.40 o
   5   8   8        9.84        4.11      2.98 o
   6   8   8        2.27       -0.22      3.03 o
   7   8   8        0.90        2.26      3.95 o
   8   8   8      100.93      100.10      6.51 o
   9   8   8       24.28       23.12      5.89 o
  10   8   8       17.51       20.60      5.71 o
  11   8   8        6.07        7.89      5.60 o
  -2   9   8        0.53        3.89      7.15 o
  -1   9   8        0.70        7.30      7.70 o
   0   9   8        8.69       -0.41     10.98 o
   1   9   8        4.95        7.93      5.76 o
   2   9   8        0.33        0.99      3.99 o
   3   9   8        8.29        7.29      3.95 o
   4   9   8        0.10       -3.42      3.42 o
   5   9   8       19.97       14.03      5.96 o
   6   9   8        0.21       -3.83      3.83 o
   7   9   8       22.61       22.95      5.47 o
   8   9   8        2.24       -1.83      4.72 o
   9   9   8        3.19        9.89      5.49 o
  10   9   8        0.19       -0.26      4.88 o
  -1  10   8        0.01       -3.92     20.47 o
   0  10   8        0.07        3.43      6.32 o
   1  10   8       23.21       27.74      7.70 o
   2  10   8        7.36        1.93      5.62 o
   3  10   8        0.07        0.24      4.66 o
   4  10   8        6.46        1.26      4.01 o
   5  10   8        0.32        9.92      5.14 o
   6  10   8        4.06        0.85      4.99 o
   7  10   8        4.08       20.68      6.62 o
   8  10   8        7.58        8.07      5.01 o
   9  10   8        0.51        0.82      4.62 o
  10  10   8        0.03       10.56      7.83 o
   1  11   8        0.36       -6.74      7.78 o
   2  11   8        0.52        1.01      6.53 o
   3  11   8        0.01       -3.54      6.50 o
   4  11   8        0.13       -0.09      5.68 o
   5  11   8        4.57       12.26      7.74 o
   6  11   8        6.17        9.44      7.53 o
   7  11   8        0.93        2.31      7.08 o
   8  11   8        0.63        5.72      8.45 o
   9  11   8       11.22       16.09      8.47 o
   4  12   8        3.35       17.56     11.69 o
   5  12   8        0.00       -5.57      7.64 o
   6  12   8        0.66        6.52     12.21 o
  -4  -8   9       27.85       23.29      3.86 o
  -3  -8   9       16.46       15.52      3.38 o
  -2  -8   9        5.92        5.25      2.39 o
  -1  -8   9       92.13      106.75      4.89 o
   0  -8   9       21.76       23.12      4.01 o
   1  -8   9        6.54        6.59      5.92 o
   2  -8   9       11.30        2.20      5.66 o
  -5  -7   9       17.30       17.80      3.24 o
  -4  -7   9        9.05       10.69      3.57 o
  -3  -7   9       47.65       64.34      5.95 o
  -2  -7   9      150.91      150.58      4.61 o
  -1  -7   9       88.90       94.50      4.43 o
   0  -7   9      122.72      130.97      5.16 o
   1  -7   9      106.60      102.53      6.26 o
   2  -7   9      105.72      113.22      7.97 o
   3  -7   9       73.48       77.66      5.96 o
   4  -7   9       46.51       45.65      5.88 o
  -6  -6   9        5.74        8.12      3.33 o
  -5  -6   9        0.04        1.48      2.58 o
  -4  -6   9        8.26       10.64      2.68 o
  -3  -6   9       11.33        7.93      3.02 o
  -2  -6   9        6.37        1.28      3.03 o
  -1  -6   9        5.59        4.11      2.36 o
   0  -6   9        4.06        1.25      2.41 o
   1  -6   9        0.33       -0.97      3.40 o
   2  -6   9       38.44       38.20      3.05 o
   3  -6   9       34.81       29.02      4.79 o
   4  -6   9       10.03       15.52      4.97 o
   5  -6   9        0.17        0.28      4.87 o
  -7  -5   9       14.11       14.52      3.37 o
  -6  -5   9       30.81       29.62      3.06 o
  -5  -5   9        2.00        2.21      3.05 o
  -4  -5   9       43.34       49.36      3.84 o
  -3  -5   9       83.84       83.20      3.99 o
  -2  -5   9      172.24      170.36      3.20 o
  -1  -5   9      304.87      314.64      4.81 o
   0  -5   9       57.54       52.80      3.14 o
   1  -5   9      420.05      450.75      7.48 o
   2  -5   9      277.11      270.68      6.56 o
   3  -5   9      214.47      246.32      6.89 o
   4  -5   9      171.69      181.63      9.12 o
   5  -5   9      148.21      174.85      8.84 o
   6  -5   9      101.81       96.85      8.74 o
  -7  -4   9       16.66       12.48      4.07 o
  -6  -4   9        2.67       -2.84      2.84 o
  -5  -4   9       25.52       20.54      2.92 o
  -4  -4   9       88.10       83.97      3.01 o
  -3  -4   9       34.50       42.46      2.28 o
  -2  -4   9        0.65        4.48      1.59 o
  -1  -4   9       27.14       44.29      2.37 o
   0  -4   9      125.94      136.46      3.65 o
   1  -4   9       86.59       66.78      2.78 o
   2  -4   9      192.93      169.78      4.82 o
   3  -4   9       13.32        7.98      2.66 o
   4  -4   9        1.01       -1.65      3.78 o
   5  -4   9        4.23       -0.51      4.64 o
   6  -4   9        6.59        5.31      5.20 o
   7  -4   9       18.37        6.98      6.73 o
  -7  -3   9        0.27       -3.25      3.25 o
  -6  -3   9       20.29       27.96      3.50 o
  -5  -3   9       28.72       28.81      2.97 o
  -4  -3   9       28.98       26.17      2.49 o
  -3  -3   9        1.71        0.34      1.73 o
  -2  -3   9        4.16        4.11      1.64 o
  -1  -3   9       69.58       69.29      2.57 o
   0  -3   9       31.85       32.69      2.07 o
   1  -3   9        3.41        4.13      1.82 o
   2  -3   9       18.07       21.66      2.41 o
   3  -3   9      100.77       86.93      3.57 o
   4  -3   9      172.01      175.25      5.90 o
   5  -3   9      139.51      145.98      7.72 o
   6  -3   9      126.96      116.40      7.60 o
   7  -3   9       32.14       27.04      6.91 o
   8  -3   9       32.97       19.29      7.04 o
  -7  -2   9       20.51       20.40      4.21 o
  -6  -2   9       13.44       10.86      4.50 o
  -5  -2   9       38.03       39.93      3.75 o
  -4  -2   9      366.65      351.13      6.09 o
  -3  -2   9      219.77      199.67      4.12 o
  -2  -2   9      242.15      220.42      4.20 o
  -1  -2   9      342.34      328.18      4.46 o
   0  -2   9      213.85      218.13      3.83 o
   1  -2   9      229.26      234.75      4.38 o
   2  -2   9        1.99        2.83      1.85 o
   3  -2   9      483.07      478.47      7.03 o
   4  -2   9      314.06      329.80      7.25 o
   5  -2   9       26.70       36.86      5.22 o
   6  -2   9        0.51        2.78      4.47 o
   7  -2   9       18.48       12.61      8.77 o
   8  -2   9       15.88       26.41      7.08 o
   9  -2   9        5.65        4.66      8.18 o
  -7  -1   9        0.57        0.39      4.48 o
  -6  -1   9        4.67        4.78      3.33 o
  -5  -1   9        1.89       -1.54      2.83 o
  -4  -1   9        7.32       16.58      2.72 o
  -3  -1   9       52.48       57.77      2.99 o
  -2  -1   9       42.25       62.78      2.65 o
  -1  -1   9       41.50       45.57      2.07 o
   0  -1   9       40.99       40.45      2.00 o
   1  -1   9        3.69        0.26      1.67 o
   2  -1   9       18.99       19.87      2.06 o
   3  -1   9      229.64      202.74      4.23 o
   4  -1   9      555.71      523.04      8.33 o
   5  -1   9       43.87       44.84      3.78 o
   6  -1   9       33.60       41.70      5.50 o
   7  -1   9      114.68      112.36      8.61 o
   8  -1   9       52.93       71.40      8.20 o
   9  -1   9       64.35       56.68      8.19 o
  -7   0   9        2.21        4.61      4.89 o
  -6   0   9        5.33        3.70      3.90 o
  -5   0   9       10.83        4.07      2.40 o
  -4   0   9      570.96      526.07      7.13 o
  -3   0   9        1.18        2.98      1.93 o
  -2   0   9      125.84      118.91      3.15 o
  -1   0   9      107.45      102.89      2.88 o
   0   0   9      269.62      271.63      4.05 o
   1   0   9      643.22      638.91      6.63 o
   2   0   9      745.60      714.92      9.38 o
   3   0   9      592.48      564.42      6.84 o
   4   0   9      129.60      145.48      4.45 o
   5   0   9       69.01       63.93      4.02 o
   6   0   9       57.05       58.05      6.03 o
   7   0   9       50.71       67.27      7.14 o
   8   0   9      113.05       87.75      8.17 o
   9   0   9       10.29        7.07      6.45 o
  10   0   9       21.46       25.17      7.51 o
  -7   1   9        7.60        5.57      3.44 o
  -6   1   9        6.78        4.09      3.72 o
  -5   1   9        0.01        3.48      3.57 o
  -4   1   9       18.46       33.77      3.00 o
  -3   1   9      124.72      165.82      4.06 o
  -2   1   9        3.87        3.16      1.96 o
  -1   1   9        0.82        0.90      1.63 o
   0   1   9        3.48        3.66      1.59 o
   1   1   9       26.26       28.51      1.87 o
   2   1   9       78.87       73.90      2.71 o
   3   1   9       12.29        9.97      1.89 o
   4   1   9      133.05      132.57      3.24 o
   5   1   9        8.86        9.75      2.28 o
   6   1   9        4.63        6.12      3.17 o
   7   1   9       37.29       32.09      7.58 o
   8   1   9       78.97       74.09      7.62 o
   9   1   9       18.13        0.21      5.85 o
  10   1   9       23.90       28.21      9.70 o
  -6   2   9        6.22        4.48      4.11 o
  -5   2   9       11.77       20.58      4.82 o
  -4   2   9       11.23       20.43      3.95 o
  -3   2   9       37.51       26.71      2.72 o
  -2   2   9      138.64       95.34      3.37 o
  -1   2   9       77.79       90.33      3.02 o
   0   2   9      275.30      289.73      4.70 o
   1   2   9      190.54      206.32      3.85 o
   2   2   9      332.44      314.87      6.84 o
   3   2   9      386.31      385.73      5.00 o
   4   2   9       62.33       62.62      3.18 o
   5   2   9       36.28       36.96      2.41 o
   6   2   9      488.79      475.03      9.39 o
   7   2   9      168.71      183.55      8.02 o
   8   2   9       41.36       46.62      6.42 o
   9   2   9       61.14       69.33      7.57 o
  10   2   9        9.70       13.28      8.12 o
  11   2   9       21.54       21.14     10.12 o
  -6   3   9        9.25        6.37      6.04 o
  -5   3   9        4.79       -3.07      4.68 o
  -4   3   9        8.99        9.69      4.22 o
  -3   3   9        0.32        2.29      3.18 o
  -2   3   9      593.78      516.48      7.19 o
  -1   3   9        6.79       11.19      2.20 o
   0   3   9        0.11        4.15      1.95 o
   1   3   9       16.25       27.42      1.95 o
   2   3   9        4.91       16.03      1.75 o
   3   3   9        8.96        6.90      1.68 o
   4   3   9       33.89       27.44      2.16 o
   5   3   9      107.87       98.49      3.47 o
   6   3   9        0.79        1.42      2.50 o
   7   3   9        0.01       -1.37      3.49 o
   8   3   9        3.40        1.93      4.29 o
   9   3   9        7.95       -0.10      4.67 o
  10   3   9        0.67       -6.06      7.10 o
  11   3   9        9.14       -0.76     13.04 o
  -5   4   9        0.01       -1.51      6.09 o
  -4   4   9        4.50        2.35      5.66 o
  -3   4   9        5.23       -4.32      4.32 o
  -2   4   9        4.52       12.32      3.90 o
  -1   4   9      141.95      182.55      4.69 o
   0   4   9       21.77       37.66      2.86 o
   1   4   9        7.40       19.19      2.23 o
   2   4   9        9.67       16.46      2.08 o
   3   4   9      164.68      198.48      4.26 o
   4   4   9      100.81      122.99      4.24 o
   5   4   9       47.27       58.59      3.08 o
   6   4   9      410.31      407.20     11.35 o
   7   4   9      244.61      265.72      8.26 o
   8   4   9       53.88       69.13      5.45 o
   9   4   9       10.83       20.85      6.04 o
  10   4   9       38.81       55.92      7.89 o
  11   4   9       10.56        5.37      6.79 o
  -5   5   9        0.55       15.85      7.20 o
  -4   5   9        1.83        5.44      6.46 o
  -3   5   9       44.84       31.60      6.65 o
  -2   5   9       35.81       41.66      6.54 o
  -1   5   9       10.83        2.62      3.69 o
   0   5   9       56.32       62.13      4.98 o
   1   5   9        3.48        0.10      2.54 o
   2   5   9       12.31        7.68      2.41 o
   3   5   9        5.96        7.06      2.29 o
   4   5   9        2.02       -1.51      2.03 o
   5   5   9       11.95        4.89      2.56 o
   6   5   9        6.05        9.05      2.97 o
   7   5   9       50.88       50.57      4.76 o
   8   5   9       23.64       32.05      5.29 o
   9   5   9       13.90        5.97      7.72 o
  10   5   9        2.46       -4.13      5.66 o
  11   5   9        2.29        5.70      9.22 o
  -4   6   9        0.50       -5.09      8.40 o
  -3   6   9        5.31       -0.59      6.84 o
  -2   6   9        1.96       -0.02      5.53 o
  -1   6   9       20.33       19.46      5.03 o
   0   6   9      286.43      209.49      8.48 o
   1   6   9       31.80       16.52      3.90 o
   2   6   9       45.14       30.22      3.27 o
   3   6   9        9.86        1.77      2.54 o
   4   6   9        3.60        2.94      2.54 o
   5   6   9        0.42       -1.14      2.66 o
   6   6   9       45.14       43.96      4.05 o
   7   6   9        5.50        2.38      4.22 o
   8   6   9        7.62       14.46      4.77 o
   9   6   9        4.94       10.15      4.94 o
  10   6   9        0.89       -7.35      7.35 o
  11   6   9       22.79       23.33     18.44 o
  -3   7   9        6.40        2.97      6.78 o
  -2   7   9        3.11        3.78      6.13 o
  -1   7   9       11.54       11.00      5.27 o
   0   7   9       42.47       36.25      5.62 o
   1   7   9       70.39       59.61      5.72 o
   2   7   9       15.68       15.45      4.05 o
   3   7   9       44.50       40.10      4.00 o
   4   7   9        7.35        5.86      3.19 o
   5   7   9       27.07       19.93      4.34 o
   6   7   9        1.42       -1.61      3.94 o
   7   7   9        5.84        1.37      3.98 o
   8   7   9       40.95       40.48      5.58 o
   9   7   9       22.01       21.19      5.38 o
  10   7   9        7.73       18.90      6.41 o
  11   7   9        0.06       -4.04      7.93 o
  -2   8   9        0.65        3.27      6.77 o
  -1   8   9        0.33       -2.25      5.01 o
   0   8   9        0.70       -0.32      4.79 o
   1   8   9       35.37       17.71      5.06 o
   2   8   9        0.44        7.99      3.97 o
   3   8   9        0.76       -3.15      3.15 o
   4   8   9        4.43       -3.64      3.64 o
   5   8   9        0.32        5.91      3.93 o
   6   8   9        0.02        0.18      4.84 o
   7   8   9        2.07        5.10      4.52 o
   8   8   9        0.39        0.80      4.55 o
   9   8   9        7.09        4.76      6.85 o
  10   8   9        1.74        0.95      5.46 o
  -1   9   9        2.07       -4.42      6.28 o
   0   9   9       13.36       12.72     10.84 o
   1   9   9       55.49       63.00      7.92 o
   2   9   9        0.92       -0.51      4.78 o
   3   9   9       17.37       28.75      5.44 o
   4   9   9       14.66       13.14      4.31 o
   5   9   9        4.18       18.13      4.42 o
   6   9   9        1.68        1.48      4.58 o
   7   9   9        0.76       -1.45      4.57 o
   8   9   9       13.38       14.17      5.56 o
   9   9   9        7.91       10.26      5.67 o
  10   9   9        2.20       -3.17      5.58 o
   0  10   9        6.00       -3.29      6.32 o
   1  10   9        1.34       -2.90      5.96 o
   2  10   9        0.09        4.09      7.80 o
   3  10   9        0.15       -0.04      4.76 o
   4  10   9        4.32       12.62      7.34 o
   5  10   9        6.82        2.06      4.24 o
   6  10   9        0.61        0.04      5.47 o
   7  10   9        1.29        0.92      5.35 o
   8  10   9        0.94       -5.33      5.33 o
   9  10   9        6.98        5.82      5.58 o
   2  11   9        0.46       -3.92      5.92 o
   3  11   9        1.42        3.84      8.12 o
   4  11   9        0.96        2.52      6.93 o
   5  11   9        0.65       -6.81     10.24 o
   6  11   9        0.15       -1.81      5.53 o
   7  11   9        0.20       -4.22      5.35 o
   8  11   9        0.92       -4.10      5.24 o
  -1  -8  10       27.69       22.95     10.77 o
  -4  -7  10       17.52       14.78      3.66 o
  -3  -7  10       32.50       26.00      2.99 o
  -2  -7  10       24.20       26.30      2.95 o
  -1  -7  10       37.08       37.79      4.66 o
   0  -7  10       50.54       50.98      4.67 o
   1  -7  10       37.47       42.75      5.44 o
   2  -7  10       54.56       53.02     10.45 o
   3  -7  10       64.63       65.95     12.64 o
  -5  -6  10       50.41       55.70      4.65 o
  -4  -6  10       31.91       41.17      3.75 o
  -3  -6  10       14.72       17.14      3.07 o
  -2  -6  10        1.46        2.38      2.39 o
  -1  -6  10       17.99       20.26      2.57 o
   0  -6  10       27.20       41.11      3.97 o
   1  -6  10       49.91       65.01      5.58 o
   2  -6  10        0.02       -4.30      4.30 o
   3  -6  10        1.24       -4.17      4.17 o
   4  -6  10        0.10       -2.96      4.62 o
  -6  -5  10       14.73       15.04      4.34 o
  -5  -5  10       91.86       96.20      4.98 o
  -4  -5  10       39.69       40.40      2.73 o
  -3  -5  10       91.27       86.49      3.70 o
  -2  -5  10       75.47       66.60      3.22 o
  -1  -5  10       32.61       30.03      2.75 o
   0  -5  10       96.35       99.51      4.16 o
   1  -5  10      182.34      182.96      5.94 o
   2  -5  10      158.48      166.04      6.21 o
   3  -5  10      131.23      137.99      8.74 o
   4  -5  10       85.72       89.00      7.95 o
   5  -5  10       34.31       38.01      6.05 o
   6  -5  10       28.08       38.77      7.58 o
  -6  -4  10       59.15       53.73      4.69 o
  -5  -4  10        4.12        1.70      3.00 o
  -4  -4  10       35.66       31.61      2.57 o
  -3  -4  10        3.66        7.42      2.09 o
  -2  -4  10       95.64      106.31      3.27 o
  -1  -4  10      317.11      333.58      5.41 o
   0  -4  10      226.58      236.24      5.61 o
   1  -4  10       15.06       21.70      2.94 o
   2  -4  10       29.80       44.88      3.57 o
   3  -4  10        6.50        8.92      3.88 o
   4  -4  10       68.93       81.50      7.81 o
   5  -4  10       43.98       52.68      7.52 o
   6  -4  10       13.27       15.24      8.23 o
   7  -4  10       10.57       16.35      8.47 o
  -6  -3  10       19.45       27.25      4.05 o
  -5  -3  10       79.65       80.26      4.35 o
  -4  -3  10        0.20       -2.52      2.53 o
  -3  -3  10        0.56        0.97      2.16 o
  -2  -3  10       14.23       13.60      2.20 o
  -1  -3  10       76.05       81.67      3.19 o
   0  -3  10       61.99       60.99      3.04 o
   1  -3  10       25.91       28.68      2.75 o
   2  -3  10      225.20      211.32      5.29 o
   3  -3  10       30.31       36.05      3.99 o
   4  -3  10      116.71      113.00      8.47 o
   5  -3  10       89.40      104.69      9.32 o
   6  -3  10       49.51       63.14      8.10 o
   7  -3  10       71.24       63.57      8.45 o
  -6  -2  10        2.73       -0.09      3.39 o
  -5  -2  10       16.80       20.66      3.61 o
  -4  -2  10       18.18       20.18      3.09 o
  -3  -2  10      287.32      314.61      5.92 o
  -2  -2  10      281.87      289.33      5.10 o
  -1  -2  10      484.74      461.91      6.26 o
   0  -2  10      347.59      322.35      5.33 o
   1  -2  10       82.53      101.83      3.57 o
   2  -2  10       50.90       56.29      3.06 o
   3  -2  10      436.02      431.11      7.53 o
   4  -2  10      217.50      256.60      9.10 o
   5  -2  10      119.57      157.13      8.04 o
   6  -2  10       58.21       76.44      7.05 o
   7  -2  10       40.92       47.03     12.45 o
   8  -2  10       18.82       24.35      7.34 o
  -6  -1  10       23.88       30.25      4.24 o
  -5  -1  10        7.88        8.88      3.29 o
  -4  -1  10       13.03        9.75      3.03 o
  -3  -1  10        3.10        5.54      2.58 o
  -2  -1  10       33.33       48.64      2.75 o
  -1  -1  10      169.47      164.52      3.69 o
   0  -1  10       20.50       28.50      2.16 o
   1  -1  10        2.01       -1.93      1.93 o
   2  -1  10        8.43        9.75      2.37 o
   3  -1  10      278.94      265.18      5.57 o
   4  -1  10        0.88        2.24      2.71 o
   5  -1  10       70.91       72.37      9.62 o
   6  -1  10       46.81       48.89      5.93 o
   7  -1  10       56.24       55.22      7.49 o
   8  -1  10       42.76       33.17      7.28 o
   9  -1  10       12.69       16.18      7.28 o
  -6   0  10        1.23        3.24      4.70 o
  -5   0  10        5.87       10.71      3.74 o
  -4   0  10       29.43       32.84      3.65 o
  -3   0  10      243.05      238.54      4.71 o
  -2   0  10       22.07       23.05      2.37 o
  -1   0  10       49.84       53.40      2.51 o
   0   0  10       82.11       91.15      3.01 o
   1   0  10      201.88      199.26      4.98 o
   2   0  10      215.10      232.27      5.21 o
   3   0  10       72.24       77.30      3.51 o
   4   0  10      691.79      654.44     10.80 o
   5   0  10       61.25       72.69      5.08 o
   6   0  10      115.86      122.29      7.29 o
   7   0  10      110.63      112.08      8.63 o
   8   0  10       45.43       40.50      7.35 o
   9   0  10       44.18       49.06      8.26 o
  -6   1  10        3.11        4.92      3.17 o
  -5   1  10        5.65        1.98      3.02 o
  -4   1  10        1.60        2.80      2.92 o
  -3   1  10        1.43       -0.30      2.59 o
  -2   1  10       25.05       41.37      2.71 o
  -1   1  10       10.05        3.93      2.05 o
   0   1  10        7.94        5.76      2.02 o
   1   1  10       14.47        9.12      2.07 o
   2   1  10        0.52       -0.02      1.99 o
   3   1  10        9.08        7.72      2.58 o
   4   1  10       17.02       18.37      2.91 o
   5   1  10       16.49       21.94      4.57 o
   6   1  10       29.69       28.37      7.30 o
   7   1  10       29.08       25.85      6.10 o
   8   1  10        7.15       -0.64      5.67 o
   9   1  10        1.61       -2.11      6.98 o
  10   1  10        4.16        2.67      9.66 o
  -6   2  10        0.29       -3.97      3.97 o
  -5   2  10        2.50       -1.14      4.64 o
  -4   2  10       25.91       43.45      5.60 o
  -3   2  10        4.04        6.80      3.02 o
  -2   2  10       10.58        5.39      2.53 o
  -1   2  10        3.36        6.76      2.30 o
   0   2  10       24.60       36.67      2.75 o
   1   2  10       88.00       99.02      3.44 o
   2   2  10       64.68       68.36      3.44 o
   3   2  10       84.63       77.37      3.56 o
   4   2  10       37.98       33.81      3.44 o
   5   2  10      317.66      315.83     12.49 o
   6   2  10        2.93        3.25      4.89 o
   7   2  10       56.20       68.72      7.03 o
   8   2  10       53.96       49.56      7.41 o
   9   2  10       50.40       40.76      7.05 o
  10   2  10       42.66       32.84      9.93 o
  -5   3  10        1.54        2.08      5.73 o
  -4   3  10        5.59        8.20      4.92 o
  -3   3  10       69.32       60.58      5.60 o
  -2   3  10        5.89       -2.05      3.42 o
  -1   3  10       92.56       76.62      4.00 o
   0   3  10       10.55        3.03      2.55 o
   1   3  10       63.15       40.51      3.14 o
   2   3  10       53.20       31.50      3.11 o
   3   3  10      146.00      131.62      4.68 o
   4   3  10      106.67       93.30      4.49 o
   5   3  10       69.81       64.19      4.50 o
   6   3  10       76.11       52.99      6.46 o
   7   3  10        0.96        3.15      4.82 o
   8   3  10        4.01       -1.04      6.36 o
   9   3  10        0.46       -1.71      5.30 o
  10   3  10        4.45        4.16      8.66 o
  -5   4  10       10.15       17.41      8.95 o
  -4   4  10        0.10        8.63      6.10 o
  -3   4  10        2.52       15.92      6.00 o
  -2   4  10        6.76       16.83      4.96 o
  -1   4  10        9.51       17.19      4.61 o
   0   4  10       32.65       48.40      4.73 o
   1   4  10        4.21       11.96      3.11 o
   2   4  10       72.01       91.40      4.55 o
   3   4  10       66.95       89.87      4.23 o
   4   4  10       32.34       44.98      3.75 o
   5   4  10        8.48        8.06      4.10 o
   6   4  10       24.67       28.96      5.71 o
   7   4  10        2.50        9.51      4.50 o
   8   4  10        8.01       11.96      4.96 o
   9   4  10       12.04       11.67      7.59 o
  10   4  10        6.90       20.90      8.53 o
  -4   5  10        0.49        1.84      6.71 o
  -3   5  10        4.52        5.43      6.42 o
  -2   5  10       25.52       23.66      6.52 o
  -1   5  10        1.98        4.02      5.62 o
   0   5  10       22.72       16.92      5.14 o
   1   5  10       79.09       72.39      5.39 o
   2   5  10       63.93       62.28      6.59 o
   3   5  10       59.04       60.39      4.87 o
   4   5  10       83.42       75.23      6.27 o
   5   5  10       83.40       62.90      5.09 o
   6   5  10       35.24       17.51      4.50 o
   7   5  10      297.77      294.64      9.81 o
   8   5  10       55.35       45.85      7.13 o
   9   5  10       16.42       23.23      6.74 o
  10   5  10        3.56       -1.75      6.31 o
  11   5  10        5.99       -5.74      6.85 o
  -3   6  10        9.95       16.15      7.18 o
  -2   6  10       18.36       33.53      7.09 o
  -1   6  10        7.91       -3.62      5.68 o
   0   6  10        5.42       19.51      5.12 o
   1   6  10        5.52       15.50      4.78 o
   2   6  10       71.30       89.14      6.30 o
   3   6  10       11.46       32.43      4.42 o
   4   6  10       10.72       19.31      4.03 o
   5   6  10        0.13        7.19      3.87 o
   6   6  10        0.86        2.46      3.69 o
   7   6  10      152.62      211.45     10.34 o
   8   6  10        4.05        2.91      5.40 o
   9   6  10        3.36        8.48      6.05 o
  10   6  10        4.83        6.43      6.60 o
  -2   7  10        0.12       11.52      6.71 o
  -1   7  10        6.43       13.78      6.62 o
   0   7  10       14.59       19.37      5.33 o
   1   7  10        7.32        7.55      4.79 o
   2   7  10        1.67       -2.30      4.41 o
   3   7  10        0.43        2.84      3.79 o
   4   7  10       25.54       25.12      4.59 o
   5   7  10       39.51       35.17      5.13 o
   6   7  10       31.60       31.51      5.44 o
   7   7  10       11.56       21.47      5.73 o
   8   7  10       30.87       40.27      6.60 o
   9   7  10        4.84        6.08      5.78 o
  10   7  10        0.22        5.74      7.63 o
  -1   8  10        2.22        9.51      6.86 o
   0   8  10        7.11        0.38      5.28 o
   1   8  10        9.93       20.33      5.42 o
   2   8  10        3.15        8.14      4.79 o
   3   8  10        1.16       -3.79      3.79 o
   4   8  10        2.54       -0.46      4.75 o
   5   8  10        6.39       17.62      5.01 o
   6   8  10        5.58        7.35      4.90 o
   7   8  10        8.85       19.17      6.78 o
   8   8  10       13.14       16.25      7.04 o
   9   8  10        4.39        0.89      7.02 o
  10   8  10        1.02        2.17      9.05 o
   0   9  10       13.23        9.47      6.86 o
   1   9  10        1.52        1.10      6.27 o
   2   9  10        2.53        2.94      6.84 o
   3   9  10        0.17        1.87      4.93 o
   4   9  10       17.86       20.82      6.44 o
   5   9  10        0.38        5.94      4.77 o
   6   9  10        1.51        3.37      6.00 o
   7   9  10        0.05       -2.08      5.73 o
   8   9  10        0.06       -3.68      6.75 o
   9   9  10       12.14        6.32      8.44 o
   1  10  10        2.58        0.27      6.47 o
   2  10  10        1.94       11.90      6.75 o
   3  10  10        3.26       -0.79      5.03 o
   4  10  10        3.73        0.67      4.99 o
   5  10  10        0.27        1.44      5.00 o
   6  10  10        0.13       -6.05      6.90 o
   7  10  10        1.82       -3.73      7.03 o
   8  10  10        0.30       -6.42      6.42 o
   4  11  10        5.83        3.64      6.08 o
   5  11  10        0.43       -0.04      5.70 o
   6  11  10        4.06       -2.53      7.07 o
  -1  -7  11       93.14      109.06     13.60 o
   0  -7  11      118.40      118.19     15.35 o
  -3  -6  11       17.42       15.40      3.01 o
  -2  -6  11        2.37        2.59      3.13 o
  -1  -6  11       23.27       37.45      4.41 o
   0  -6  11       40.78       53.08      4.79 o
   1  -6  11        8.83        7.26      5.98 o
   2  -6  11       25.86       39.76      6.48 o
   3  -6  11       18.08       21.66      3.83 o
  -4  -5  11       44.77       44.13      3.78 o
  -3  -5  11       53.67       54.32      3.54 o
  -2  -5  11       34.09       40.03      3.30 o
  -1  -5  11       81.73       79.02      3.94 o
   0  -5  11      104.42       91.12      5.87 o
   1  -5  11       48.56       51.84      5.41 o
   2  -5  11       43.28       32.25      3.48 o
   3  -5  11       95.18       91.72      6.38 o
   4  -5  11       52.68       44.77      5.95 o
   5  -5  11       23.00       12.60      9.91 o
  -5  -4  11       44.39       37.08      4.56 o
  -4  -4  11        2.95        2.70      3.33 o
  -3  -4  11        0.75       -1.81      2.57 o
  -2  -4  11       43.97       46.23      3.31 o
  -1  -4  11       71.60       71.89      3.86 o
   0  -4  11       64.91       74.85      4.31 o
   1  -4  11       43.43       41.03      4.18 o
   2  -4  11      123.75      120.43      5.82 o
   3  -4  11      182.95      206.25     11.88 o
   4  -4  11       97.99      118.28      8.86 o
   5  -4  11       71.04       62.57      8.26 o
   6  -4  11       26.69       25.39     16.29 o
  -5  -3  11        0.03        2.16      3.43 o
  -4  -3  11       36.86       35.64      3.86 o
  -3  -3  11        2.44        3.47      3.44 o
  -2  -3  11       38.98       36.49      3.17 o
  -1  -3  11       17.16       16.46      2.74 o
   0  -3  11       47.80       43.77      2.93 o
   1  -3  11       51.88       49.56      4.83 o
   2  -3  11       64.28       56.80      4.78 o
   3  -3  11      341.11      336.57     12.06 o
   4  -3  11      135.27      135.48      9.52 o
   5  -3  11       66.68       63.96      9.94 o
   6  -3  11       40.40       27.36     16.12 o
   7  -3  11       35.11       37.02     11.60 o
  -5  -2  11       12.43        7.70      3.78 o
  -4  -2  11        3.66        4.82      3.42 o
  -3  -2  11        0.71        2.79      2.92 o
  -2  -2  11       41.27       37.63      3.23 o
  -1  -2  11       87.68       83.82      3.27 o
   0  -2  11        6.14        5.71      2.46 o
   1  -2  11        4.16        0.56      2.65 o
   2  -2  11      163.71      155.96      5.45 o
   3  -2  11      108.69      116.44     10.19 o
   4  -2  11       25.99       28.47      5.29 o
   5  -2  11       45.09       41.09      6.42 o
   6  -2  11       52.38       52.84      8.69 o
   7  -2  11       38.86       42.16      7.78 o
   8  -2  11       35.50       33.98      8.36 o
  -5  -1  11        0.03        4.16      3.78 o
  -4  -1  11        0.18        0.86      3.16 o
  -3  -1  11       32.03       20.57      4.29 o
  -2  -1  11        2.61       -2.14      2.16 o
  -1  -1  11        0.86       -0.26      2.15 o
   0  -1  11      103.57       82.58      4.09 o
   1  -1  11       49.93       37.74      2.88 o
   2  -1  11       46.61       49.99      3.43 o
   3  -1  11       76.70       72.37      4.55 o
   4  -1  11        0.68        1.19      4.50 o
   5  -1  11        6.33        7.08      4.79 o
   6  -1  11        6.00       -3.36      5.46 o
   7  -1  11       10.10       14.66      6.53 o
   8  -1  11       18.59       16.29      8.10 o
  -5   0  11       19.21       30.85      4.91 o
  -4   0  11       15.94       28.35      4.07 o
  -3   0  11        2.25        7.16      3.21 o
  -2   0  11       67.88       69.37      3.26 o
  -1   0  11       14.90       19.15      2.39 o
   0   0  11      163.72      170.14      4.20 o
   1   0  11       53.11       55.52      3.25 o
   2   0  11       58.94       53.41      3.68 o
   3   0  11       84.81       83.58      4.79 o
   4   0  11        2.51        1.42      3.62 o
   5   0  11      103.19       88.31      5.76 o
   6   0  11      104.50      103.26      8.58 o
   7   0  11       85.47       83.32      8.51 o
   8   0  11       35.20       38.30      7.60 o
   9   0  11       30.18       41.81      8.34 o
  -5   1  11        0.96        0.86      3.27 o
  -4   1  11        2.52       -3.42      3.42 o
  -3   1  11        6.00        1.64      3.23 o
  -2   1  11       32.64       27.53      3.44 o
  -1   1  11       35.26       30.67      2.98 o
   0   1  11       94.29       72.61      4.32 o
   1   1  11       81.92       63.92      3.66 o
   2   1  11       14.46        3.79      2.78 o
   3   1  11        5.68       -1.21      3.07 o
   4   1  11      269.46      254.71      8.05 o
   5   1  11      145.50      148.95      8.03 o
   6   1  11        4.40        0.07      5.34 o
   7   1  11        0.63        2.20      8.55 o
   8   1  11        1.04        6.98      6.38 o
   9   1  11        0.01       -6.88      7.60 o
  -5   2  11       11.76        9.08      5.19 o
  -4   2  11       10.00       21.62      5.31 o
  -3   2  11        4.80       20.15      5.11 o
  -2   2  11       56.57       79.16      5.00 o
  -1   2  11      104.87      134.88      5.13 o
   0   2  11      218.75      244.54      7.50 o
   1   2  11      158.53      170.74      5.85 o
   2   2  11       31.67       41.66      4.02 o
   3   2  11       14.31       18.32      4.24 o
   4   2  11      174.79      203.68     10.68 o
   5   2  11      188.89      210.24      8.82 o
   6   2  11       65.81       74.73      7.61 o
   7   2  11       48.31       47.23      7.26 o
   8   2  11       47.56       44.63     10.17 o
   9   2  11       22.91       21.60      7.12 o
  10   2  11       36.19       34.85     10.44 o
  -4   3  11        4.67        9.25      5.46 o
  -3   3  11        3.47        3.01      7.61 o
  -2   3  11        0.15       -2.86      3.91 o
  -1   3  11        7.62        8.28      3.44 o
   0   3  11        0.75        2.47      3.62 o
   1   3  11        8.07        8.01      3.78 o
   2   3  11       85.97       71.09      4.57 o
   3   3  11       86.78       74.37      5.27 o
   4   3  11       45.51       38.00      5.23 o
   5   3  11       37.28       43.23      7.35 o
   6   3  11        1.85        5.39      5.31 o
   7   3  11        1.22       -5.19      5.19 o
   8   3  11       12.04       -1.54      5.77 o
   9   3  11        8.15        2.57      5.94 o
  10   3  11        0.08        6.76      9.28 o
  -4   4  11        0.09      -12.29     12.29 o
  -3   4  11        0.10        6.51      6.21 o
  -2   4  11        0.02       -1.90      6.97 o
  -1   4  11       20.37       32.61      5.50 o
   0   4  11        0.08       -2.88      4.29 o
   1   4  11        2.22        9.60      4.58 o
   2   4  11        5.66       15.93      4.11 o
   3   4  11       32.71       43.34      4.87 o
   4   4  11       18.54       30.14      4.95 o
   5   4  11       56.77       60.35      6.90 o
   6   4  11        2.77        0.16      5.21 o
   7   4  11        7.43        6.29      5.71 o
   8   4  11       14.86       13.30      6.05 o
   9   4  11        6.23       -2.95      7.71 o
  10   4  11        2.96        7.65      9.13 o
  -3   5  11        0.67        8.05      6.64 o
  -2   5  11        2.21        1.74      6.29 o
  -1   5  11       12.67        6.91      6.15 o
   0   5  11        0.19       -1.09      5.41 o
   1   5  11        2.13        2.16      5.25 o
   2   5  11       42.29       26.49      5.11 o
   3   5  11       62.58       67.98      6.16 o
   4   5  11       21.77       19.69      5.89 o
   5   5  11        1.98       -0.11      4.97 o
   6   5  11       47.94       36.02      8.84 o
   7   5  11      114.78      110.22      8.26 o
   8   5  11       23.31       10.76      7.84 o
   9   5  11       17.54       17.85      8.15 o
  10   5  11       13.47       18.70      9.15 o
  -2   6  11        0.03        2.20      6.38 o
  -1   6  11        5.21       -1.88      6.56 o
   0   6  11        2.99       11.65      5.98 o
   1   6  11        2.66       11.31      5.80 o
   2   6  11       21.16       26.93      6.34 o
   3   6  11       83.32      111.08      7.03 o
   4   6  11        4.43        5.89      4.58 o
   5   6  11        3.85        8.76      5.41 o
   6   6  11       26.19       28.35      8.61 o
   7   6  11       10.07       30.29      6.63 o
   8   6  11        0.42       -1.51      5.83 o
   9   6  11        4.91        4.08     14.01 o
  10   6  11        5.62       -6.69      7.83 o
  -2   7  11        0.24       -6.49      6.88 o
  -1   7  11        1.02       -2.20      6.46 o
   0   7  11        5.94       10.41      6.60 o
   1   7  11        0.05       -0.58      5.88 o
   2   7  11        5.58        0.27      4.65 o
   3   7  11        0.15       -0.38      4.60 o
   4   7  11        1.10       -2.42      4.34 o
   5   7  11        1.16        5.30      4.67 o
   6   7  11        1.80        5.10      5.73 o
   7   7  11       24.10       27.49      6.73 o
   8   7  11       22.44       16.84      8.94 o
   9   7  11        0.19       -5.11      5.62 o
  10   7  11        4.20        2.33      6.60 o
   0   8  11        0.14       10.22      7.03 o
   1   8  11        1.08       -5.58      5.58 o
   2   8  11        0.85        4.86      4.88 o
   3   8  11        2.09        2.73      4.55 o
   4   8  11        0.03        3.78      5.76 o
   5   8  11        2.29       -1.11      4.80 o
   6   8  11        1.75       11.67      6.38 o
   7   8  11        9.35       17.45      6.74 o
   8   8  11        0.13       -0.65      6.02 o
   9   8  11        6.61        3.12      6.31 o
   1   9  11       13.40        6.28      6.80 o
   2   9  11        0.29        5.78      6.63 o
   3   9  11        0.69        5.98      6.44 o
   4   9  11        1.64        3.76      6.00 o
   5   9  11        1.67        6.12      5.26 o
   6   9  11        0.04       -3.55      9.80 o
   7   9  11        0.12       -6.05      6.05 o
   8   9  11        2.14        1.63      7.34 o
   3  10  11        3.01        5.84      7.05 o
   4  10  11        0.82        1.31      6.35 o
   5  10  11        3.26        6.02      5.74 o
   6  10  11        0.10        2.12      6.52 o
   7  10  11        0.12       -6.44      9.37 o
  -2  -5  12        0.35       -3.78      3.82 o
  -1  -5  12        9.17        5.60      3.43 o
   0  -5  12       12.70        2.74      4.44 o
   1  -5  12       20.19       20.22      6.03 o
   2  -5  12        5.07        2.93      5.79 o
   3  -5  12        6.88       -1.08      4.68 o
  -3  -4  12       28.63       30.49      4.10 o
  -2  -4  12       66.13       75.36      4.96 o
  -1  -4  12       73.53       72.56      5.12 o
   0  -4  12       52.50       57.64      5.90 o
   1  -4  12       24.61       28.07      5.92 o
   2  -4  12       36.99       45.19      4.13 o
   3  -4  12       79.97       78.56      7.98 o
   4  -4  12       92.08      104.93      9.23 o
   5  -4  12       25.14       25.74      7.69 o
  -4  -3  12       13.84       14.13      3.83 o
  -3  -3  12        0.15       -1.07      3.09 o
  -2  -3  12        0.09       -1.46      3.02 o
  -1  -3  12       10.44       11.28      3.57 o
   0  -3  12        0.06       -3.45      3.45 o
   1  -3  12        0.17       -3.16      3.16 o
   2  -3  12        2.87       -1.33      5.18 o
   3  -3  12        0.94       -2.37      5.56 o
   4  -3  12       19.46        6.41      6.28 o
   5  -3  12        4.22        5.80      6.46 o
   6  -3  12       15.26       19.52      9.64 o
  -4  -2  12        9.56       13.84      3.99 o
  -3  -2  12       18.37       20.17      3.94 o
  -2  -2  12       57.26       67.40      4.71 o
  -1  -2  12       16.21       18.22      2.60 o
   0  -2  12        3.60        2.45      2.78 o
   1  -2  12       25.47       33.35      4.13 o
   2  -2  12       93.26       85.72      9.57 o
   3  -2  12      166.83      175.53      9.94 o
   4  -2  12      124.70      136.79     15.70 o
   5  -2  12       46.25       46.58      7.68 o
   6  -2  12       30.46       32.94      8.85 o
   7  -2  12       40.69       35.77      7.99 o
  -4  -1  12        4.39       -4.10      4.10 o
  -3  -1  12        2.86        3.83      3.62 o
  -2  -1  12        3.53        4.69      2.78 o
  -1  -1  12        6.74        3.41      3.44 o
   0  -1  12       76.40       72.19      5.17 o
   1  -1  12       15.59       14.75      6.71 o
   2  -1  12        0.10        3.52      4.09 o
   3  -1  12        0.08       -1.42      5.39 o
   4  -1  12        0.09       -4.43      4.43 o
   5  -1  12        9.23        9.89      5.82 o
   6  -1  12        3.99        7.81      6.60 o
   7  -1  12        0.01        5.66      6.84 o
  -4   0  12        0.04       -3.09      4.26 o
  -3   0  12       10.22       16.87      4.55 o
  -2   0  12        0.77        2.54      2.61 o
  -1   0  12       10.75       18.85      3.16 o
   0   0  12        2.13        5.87      3.20 o
   1   0  12       50.60       53.73      5.15 o
   2   0  12       77.25       72.31      5.10 o
   3   0  12      102.15       92.06      5.73 o
   4   0  12       51.77       61.51      6.14 o
   5   0  12       57.54       66.01      6.70 o
   6   0  12       62.98       55.92      7.75 o
   7   0  12       45.44       44.65      7.90 o
   8   0  12       49.63       68.30     12.18 o
  -4   1  12        6.59        3.83      3.64 o
  -3   1  12        0.75        2.28      4.16 o
  -2   1  12        1.14       -0.41      3.33 o
  -1   1  12       15.55       10.73      3.45 o
   0   1  12       77.98       71.16      5.01 o
   1   1  12       12.25       10.80      3.82 o
   2   1  12       11.14       21.76      4.23 o
   3   1  12        5.79        2.87      3.78 o
   4   1  12       62.72       53.87      5.21 o
   5   1  12        4.26        2.14      4.93 o
   6   1  12       12.18        9.65      6.18 o
   7   1  12        3.76        9.58      6.60 o
   8   1  12        7.07        6.14      6.96 o
   9   1  12        5.72       -5.51     11.46 o
  -4   2  12        1.39        8.11      5.25 o
  -3   2  12        1.36       -3.52      4.69 o
  -2   2  12        5.72       13.75      4.97 o
  -1   2  12        4.84       18.41      4.27 o
   0   2  12       39.00       60.29      7.82 o
   1   2  12       19.39       23.26      4.88 o
   2   2  12        0.23        7.74      3.87 o
   3   2  12       22.95       26.00      4.50 o
   4   2  12       58.83       61.24      6.30 o
   5   2  12        5.32       11.31      5.99 o
   6   2  12       58.33       67.94      7.79 o
   7   2  12       21.75       26.53      6.94 o
   8   2  12       36.59       33.43      7.72 o
   9   2  12       35.28       33.44      9.02 o
  -3   3  12        1.22       -0.73      5.91 o
  -2   3  12        7.66        4.11      8.47 o
  -1   3  12        0.54        0.32      4.13 o
   0   3  12        0.51        7.64      3.59 o
   1   3  12        5.53        0.93      3.93 o
   2   3  12        0.59        0.88      4.49 o
   3   3  12        9.75        8.39      4.67 o
   4   3  12        7.06        9.06      5.37 o
   5   3  12       19.27       24.67      6.28 o
   6   3  12        1.59       11.71      5.93 o
   7   3  12       27.30       32.96      7.30 o
   8   3  12       14.10       21.23      7.52 o
   9   3  12        3.05        1.39      9.42 o
  -3   4  12        0.01      -10.81     10.81 o
  -2   4  12        0.67        9.12      6.34 o
  -1   4  12        4.22       -3.08      5.73 o
   0   4  12        3.76       -2.62      5.68 o
   1   4  12        0.45        2.97      7.02 o
   2   4  12        5.60       -1.34      5.15 o
   3   4  12       10.50       -3.13      5.13 o
   4   4  12        1.47        8.08      5.44 o
   5   4  12        2.91        0.55      5.59 o
   6   4  12       11.95       -0.47      5.49 o
   7   4  12       33.30       42.79      7.26 o
   8   4  12       11.24        9.00      6.42 o
   9   4  12       13.34        0.74      8.97 o
  -2   5  12        2.92       10.71      6.76 o
  -1   5  12        2.18        4.47      6.28 o
   0   5  12       14.30       14.04      6.86 o
   1   5  12        5.24       10.40      6.06 o
   2   5  12        7.10        9.72      5.76 o
   3   5  12        9.12       11.06      5.87 o
   4   5  12        0.44        3.80      7.35 o
   5   5  12        0.25        0.24      5.60 o
   6   5  12       28.39       35.73      6.80 o
   7   5  12        2.05        4.25      6.01 o
   8   5  12        5.06        8.31      8.52 o
   9   5  12        2.30        8.00      8.68 o
  -1   6  12       12.84       16.85      7.41 o
   0   6  12        0.33        2.64      6.23 o
   1   6  12        2.56       -3.47      6.22 o
   2   6  12        0.31       -0.71      6.04 o
   3   6  12       15.84        5.49      6.88 o
   4   6  12        6.15       -0.02      4.70 o
   5   6  12        2.44       -0.74      5.41 o
   6   6  12        0.21       -5.53      5.53 o
   7   6  12       20.18       19.63     13.12 o
   8   6  12        1.58       -3.04      7.81 o
   9   6  12        5.82       -6.22      8.12 o
   0   7  12        5.35       10.31      7.22 o
   1   7  12        0.35       -3.45      6.16 o
   2   7  12        1.01       -5.07      6.10 o
   3   7  12        5.77       11.01      5.25 o
   4   7  12       11.99       26.08      5.63 o
   5   7  12        0.22        5.32      5.18 o
   6   7  12        3.95       11.57      7.52 o
   7   7  12       32.07       27.78      8.88 o
   8   7  12        3.40       -0.30      8.06 o
   9   7  12        2.93        6.03      8.49 o
   1   8  12        3.52       -6.38      6.38 o
   2   8  12        1.13       -0.60      6.87 o
   3   8  12        0.79        0.67      5.30 o
   4   8  12        0.06       -0.84      6.20 o
   5   8  12        0.03       -2.10      5.74 o
   6   8  12        0.03        6.46      9.69 o
   7   8  12        0.01        5.95      8.53 o
   8   8  12       20.90       24.78      9.64 o
   3   9  12        1.46        3.70      6.92 o
   4   9  12        3.21       -0.68      7.23 o
   5   9  12        0.14        9.95      6.53 o
   6   9  12        0.20       -3.91      8.38 o
   7   9  12        6.03       16.84      9.10 o
  -1  -4  13       58.01       57.63      8.47 o
   0  -4  13       47.01       49.89      6.13 o
   1  -4  13       83.45      102.52      8.18 o
   2  -4  13       34.87       40.37      3.91 o
  -2  -3  13        0.08       -3.97      3.97 o
  -1  -3  13        1.97        2.44      4.19 o
   0  -3  13        1.56        0.90      5.47 o
   1  -3  13        0.12        2.56      3.74 o
   2  -3  13        0.56       -0.62      5.80 o
   3  -3  13        2.34       -4.62      5.83 o
   4  -3  13       11.57        7.21      7.13 o
  -2  -2  13       12.60       20.21      4.89 o
  -1  -2  13       12.10       20.46      4.69 o
   0  -2  13       24.47       21.38      4.27 o
   1  -2  13       17.24       21.89      6.35 o
   2  -2  13       76.96       87.88      8.12 o
   3  -2  13       61.22       70.59     11.52 o
   4  -2  13       80.15       65.04      8.18 o
   5  -2  13       57.46       57.76     10.55 o
  -3  -1  13        3.02        2.33      4.47 o
  -2  -1  13        0.94       -4.20      4.20 o
  -1  -1  13       23.40        4.08      3.46 o
   0  -1  13        1.39        0.94      5.44 o
   1  -1  13        2.32       -2.07      5.22 o
   2  -1  13        4.40        2.18      6.01 o
   3  -1  13        9.91       16.81      6.44 o
   4  -1  13       22.83       17.79      6.87 o
   5  -1  13        6.44        3.23     14.91 o
   6  -1  13        5.41       -7.31      9.07 o
  -3   0  13        0.02        0.27      5.26 o
  -2   0  13        0.97        0.77      4.36 o
  -1   0  13        1.18        7.18      3.25 o
   0   0  13        0.24        3.23      5.06 o
   1   0  13        0.18       -0.16      4.19 o
   2   0  13        5.54        3.13      4.39 o
   3   0  13       33.69       51.16      6.42 o
   4   0  13       45.14       51.84      5.60 o
   5   0  13       39.14       33.57      7.74 o
   6   0  13       40.48       40.88      7.99 o
   7   0  13       34.18       44.21      8.40 o
  -3   1  13        0.63       -3.80      3.80 o
  -2   1  13       19.35       19.23      4.50 o
  -1   1  13       21.70       12.82      4.28 o
   0   1  13       16.90       16.55      4.93 o
   1   1  13        3.37        2.22      4.42 o
   2   1  13        4.55        5.17      5.33 o
   3   1  13        6.76        9.70      4.39 o
   4   1  13       12.97        4.30      5.24 o
   5   1  13        1.06        5.06      6.09 o
   6   1  13        0.32       -6.28      6.28 o
   7   1  13        1.13        3.21      6.42 o
   8   1  13        2.51        4.03      7.00 o
  -2   2  13        2.54        3.84      5.05 o
  -1   2  13        0.44        2.45      4.18 o
   0   2  13        2.39       -4.07      4.07 o
   1   2  13       77.81       52.47      5.35 o
   2   2  13        4.96       -0.93      4.06 o
   3   2  13        0.55        5.69      4.67 o
   4   2  13        0.05       -0.19      5.47 o
   5   2  13        1.34        1.72      6.27 o
   6   2  13        1.25       -5.90      5.90 o
   7   2  13        1.39        6.75     11.91 o
   8   2  13        0.54       -7.51      7.51 o
  -2   3  13       14.69       24.78      6.84 o
  -1   3  13       15.92        5.05      5.83 o
   0   3  13        5.39        2.66      5.10 o
   1   3  13       43.08       50.31      7.68 o
   2   3  13       36.88       33.44      6.79 o
   3   3  13       34.70       39.06      7.03 o
   4   3  13       18.88       14.08      6.22 o
   5   3  13        9.65       12.93      6.06 o
   6   3  13       19.49       21.85      6.95 o
   7   3  13       20.64       12.90      6.98 o
   8   3  13       21.50       20.96      7.57 o
  -1   4  13        9.35       13.84     10.08 o
   0   4  13        1.24       -2.19      6.01 o
   1   4  13        3.33        8.47      6.29 o
   2   4  13        1.48       -3.41      5.95 o
   3   4  13       12.77       24.25      6.70 o
   4   4  13        2.26        0.33      5.69 o
   5   4  13        8.76        5.38      5.98 o
   6   4  13        0.33       -0.92      6.00 o
   7   4  13        3.64       -0.31      6.24 o
   8   4  13        1.90        1.72      6.74 o
  -1   5  13        0.22        2.41      6.55 o
   0   5  13        0.65       10.31      7.04 o
   1   5  13       15.64       13.68      7.14 o
   2   5  13       18.66       27.16      7.08 o
   3   5  13        3.44        5.53      6.22 o
   4   5  13        1.41       10.96      6.35 o
   5   5  13       12.02        7.20      8.13 o
   6   5  13        3.81        9.29      6.53 o
   7   5  13        0.66       -6.12      6.12 o
   8   5  13        1.55        4.38      9.79 o
   0   6  13        0.20       -6.63      6.63 o
   1   6  13        0.43       -6.50      6.50 o
   2   6  13        0.32        3.12      6.18 o
   3   6  13        8.76        5.88      6.43 o
   4   6  13       10.37        8.30      6.36 o
   5   6  13        3.32        1.41      6.05 o
   6   6  13        1.23        3.96      5.97 o
   7   6  13        1.31        9.20      8.33 o
   8   6  13        3.05        1.47      8.16 o
   1   7  13        1.00       -4.36      6.77 o
   2   7  13        0.90        5.68      6.96 o
   3   7  13        1.87        1.35      7.68 o
   4   7  13        0.20        2.38      6.70 o
   5   7  13       10.32       14.31      8.63 o
   6   7  13        3.24       13.82      8.72 o
   7   7  13        0.63       10.01      8.80 o
   8   7  13        0.26        1.97      8.64 o
   3   8  13        1.29        6.50      9.40 o
   4   8  13        3.44        0.53      8.26 o
   5   8  13        1.22        4.15      6.46 o
   6   8  13        0.05       -2.43      8.90 o
   7   8  13       11.41       11.50      9.78 o
   0  -2  14        7.16        8.32      5.31 o
   1  -2  14       22.75       24.35      6.75 o
   2  -2  14       18.55       15.40      6.65 o
   3  -2  14        9.77       18.40      7.27 o
  -1  -1  14       22.48       14.84      5.04 o
   0  -1  14       24.42       15.38      5.90 o
   1  -1  14        1.94        1.25      5.96 o
   2  -1  14        9.19        1.11      6.15 o
   3  -1  14       35.68       27.47      9.21 o
   4  -1  14       19.59       17.02      7.04 o
   5  -1  14       26.43       35.08     13.45 o
  -1   0  14        0.90       14.85      6.08 o
   0   0  14        5.12        6.61      5.56 o
   1   0  14        8.68       16.27      4.83 o
   2   0  14        8.76       11.53      4.95 o
   3   0  14       13.95       33.85      5.65 o
   4   0  14        4.95        0.40      5.76 o
   5   0  14       12.51       15.94      8.80 o
   6   0  14        3.33       -6.32     11.26 o
  -1   1  14        9.96       14.02      5.12 o
   0   1  14        2.38       -0.89      4.27 o
   1   1  14        1.80       -1.01      4.82 o
   2   1  14        0.92        2.17      4.94 o
   3   1  14       31.28       15.85      5.60 o
   4   1  14       36.26       32.71      7.44 o
   5   1  14        4.27        2.94      6.46 o
   6   1  14       15.84       23.15      7.62 o
  -1   2  14        1.60        4.04      5.57 o
   0   2  14        2.15       -2.91      4.22 o
   1   2  14        6.44        3.02      5.05 o
   2   2  14        3.31        3.87      7.54 o
   3   2  14        2.32        5.98      9.32 o
   4   2  14        3.18        6.80      6.21 o
   5   2  14        1.74        3.96      6.60 o
   6   2  14        0.02        4.10      6.69 o
   7   2  14        0.47        3.86      7.30 o
   0   3  14       11.01       17.93     13.25 o
   1   3  14        2.33       11.57      8.38 o
   2   3  14        9.05       12.89      6.63 o
   3   3  14       21.07       26.01     11.48 o
   4   3  14        5.22        4.14      7.34 o
   5   3  14        5.02        8.39      6.87 o
   6   3  14       12.26       18.85      7.30 o
   7   3  14       22.12       36.90      8.03 o
   0   4  14        0.12        6.79      8.45 o
   1   4  14        2.13       -5.03      6.22 o
   2   4  14        0.47        4.26      6.57 o
   3   4  14        3.56       14.88      8.00 o
   4   4  14        0.01       -1.16      6.11 o
   5   4  14        2.71        2.29      6.78 o
   6   4  14        0.32        0.61      6.45 o
   7   4  14        3.42       11.98      7.44 o
   1   5  14        2.29        6.54      7.17 o
   2   5  14        0.16       -0.52      6.76 o
   3   5  14        0.51        1.74      6.35 o
   4   5  14        0.03       -5.03      7.02 o
   5   5  14        0.89        3.53      6.65 o
   6   5  14        5.89       -3.51      6.68 o
   7   5  14        4.00       11.12      7.00 o
   2   6  14        1.77        5.28      7.29 o
   3   6  14        3.12       -3.25      6.81 o
   4   6  14        2.56        3.69      6.82 o
   5   6  14        3.66        1.96      6.77 o
   6   6  14        0.02       -5.06      6.74 o
   4   7  14        0.64       11.61     11.38 o
   5   7  14        1.44       22.17     11.67 o
   2   1  15        2.91       -2.38     11.65 o
   3   1  15       20.65       25.25      8.87 o
   2   2  15        3.31       11.80     12.53 o
   3   2  15        3.02        6.25      8.48 o
   4   2  15        0.32       -5.81      8.14 o
   3   3  15        0.29        1.76      7.14 o
   4   3  15        4.28       13.26      7.46 o
   4   4  15        0.69       -0.91     11.57 o
 
